# Supplementary material for: Cost analysis of implementing community-based mass drug administration for schistosomiasis control among adult individuals using community drug distributors in Ukerewe district council, North-Western Tanzania
Source: PLoS Negl Trop Dis. 2026 Jul 6;20(7):e0014470. doi: 10.1371/journal.pntd.0014470 (PMC13354067; doi:10.1371/journal.pntd.0014470)
Supplement: S1 Data — (XLSX) [file pntd.0014470.s001.xlsx]

## Sheet: SUMMARY
	MDA year 2021								MDA year 2022								MDA year 2023 for 20 villages								MDA year 2024 for 30 vilages								MDA year 2025 for 30 villages
	Capital cost		Sensitization	Training	MDA Implementation	MDA M&E	Grand total		Capital cost		Sensitization	Training	MDA Implementation	MDA M&E	Grand total		Capital cost		Sensitization	Training	MDA Implementation	MDA M&E	Grand Total		Capital cost		Sensitization	Training	MDA Implementation	MDA M&E	Grand total		Capital cost		Sensitization	Training	MDA Implementation	MDA M&E	Grand total
	Equipments		3.49685e+06	1.08831e+06	1.28634e+07	6.26222e+06	2.37108e+07		Equipments		0	0	0	0	0		Equipments		0	0	0	0	0		Equipments		0	0	0	0	0		Equipments		0	0	0	0	0
	Buildings		1.01687e+06	316475	3.74063e+06	1.82103e+06	6.895e+06		Buildings		5.23102e+06	1.37658e+06	0	0	6.60761e+06		Buildings		1.2482e+06	124820	2.62121e+06	2.37157e+06	6.3658e+06		Buildings		1.52133e+06	304267	4.32059e+06	30426.7	6.17661e+06		Buildings		675087	0	1.81046e+06	0	2485548
	Total Capital		4.51372e+06	1.40478e+06	1.6604e+07	8.08325e+06	3.06058e+07		Total Capital		5.23102e+06	1.37658e+06	0	0	6.60761e+06		Total Capital		1.2482e+06	124820	2.62121e+06	2.37157e+06	6.3658e+06		Total Capital		1.52133e+06	304267	4.32059e+06	30426.7	6.17661e+06		Total Capital		675087	0	1.81046e+06	0	2485548
	Recurrent Cost								Recurrent Cost								Recurrent Cost								Recurrent Cost								Recurrent Cost
	personnel		8.5009e+06	4.96206e+07	3.66343e+07	1.48465e+07	1.09602e+08		personnel		1.3607e+07	7.64958e+06			2.12566e+07		personnel		2.38417e+07	2.72708e+07	5.76592e+07	2.95242e+07	1.38296e+08		personnel		2.01182e+07	1.1897e+07	4.92601e+07	7.37133e+06	8.86466e+07		personnel		11160000		42495000		53655000
	Supplies		385129	4.16106e+06	5.65233e+06		1.01985e+07		Supplies		321778	837953			1.15973e+06		Supplies		4.67672e+06	504755	1.73196e+06	4.78077e+06	1.16942e+07		Supplies			4.32682e+06	1.39989e+06		5.72671e+06		Supplies						0
	Utilities		5.10917e+06	3.97413e+06	5.98848e+06	2.0323e+06	1.71041e+07		Utilities		996904	1.50643e+06			2.50334e+06		Utilities		4.61024e+06	0	5.81183e+06	3.62293e+06	1.4045e+07		Utilities		4.78882e+06	1.00436e+06	7.8429e+06		1.36361e+07		Utilities		3102500		4000000		7102500
	Comodities (donated)				4.24812e+07		4.24812e+07	16235.3	Comodities (donated)						0		Comodities (donated)			0	1.61424e+08		1.61424e+08	61692.4	Comodities (donated)			0	9.64549e+07		9.64549e+07	36862.7	Comodities (donated)				139724200		139724200	53399.1	donated medicines
	Total Recurrent		1.39952e+07	5.77558e+07	9.07562e+07	1.68788e+07	1.79386e+08	64018.4	Total Recurrent		1.49257e+07	9.99396e+06	0	0	2.49197e+07		Total Recurrent		3.31286e+07	2.77755e+07	2.26627e+08	3.79279e+07	3.25459e+08	65123	Total Recurrent		2.4907e+07	1.72282e+07	1.54958e+08	7.37133e+06	2.04464e+08	43639.1	Total Recurrent		14262500	0	186219200	0	200481700	24169.9	Total Financial cost
	Total costing centers		1.85089e+07	5.91606e+07	1.0736e+08	2.49621e+07	2.09992e+08		Total costing centers		2.01567e+07	1.13705e+07	0	0	3.15273e+07		Total costing centers		3.43768e+07	2.79003e+07	2.29249e+08	4.02995e+07	3.31825e+08		Total costing centers		2.64283e+07	1.75324e+07	1.59278e+08	7.40175e+06	2.10641e+08		Total costing centers		1.49376e+07	0	1.8803e+08	0	202967248
	No of people reached		167	167	32071	1299			No of people reached		370	370					No of people reached		90105	90105	90105	90105			No of people reached		557	557	71249	1503			No of people reached		557	557	117382
	Annual Cost 2025						2.09992e+08		Annual Cost 2025						3.15273e+07		Annual Cost 2023						3.31825e+08		Annual Cost 2025						2.10641e+08		Annual Cost 2025						202967248
	cost in USD 2025								cost in USD 2025								cost in USD 2025								cost in USD 2025								cost in USD 2025
	unit cost						6547.72										unit cost						3682.65		unit cost						2956.4		unit cost						1729.12
																	Total cost of MDA since 2021 to 2025 adjusted to 2025
																	MDA SUMMARY
									COST BREAKDOWN FOR EACH YEAR								Capital cost		Sensitization	Training	MDA Implementation	MDA M&E	Grand Total
										ACTIVITY							Equipments		3.49685e+06	1.08831e+06	1.28634e+07	6.26222e+06	2.37108e+07
									YEAR	Sensitization	Training	MDA implementation	MDA M&E	TOTAL			Buildings		9.69251e+06	2.12215e+06	1.24929e+07	4.22303e+06	2.85306e+07
									2021	1.85089e+07	5.91606e+07	1.0736e+08	2.49621e+07	2.09992e+08			Total Capital		1.31894e+07	3.21045e+06	2.53563e+07	1.04852e+07	5.22414e+07	0.052932
									2022	2.01567e+07	1.13705e+07	0	0	3.15273e+07
									2023	3.43768e+07	2.79003e+07	2.29249e+08	4.02995e+07	3.31825e+08			Recurrent Cost
									2024	2.64283e+07	1.75324e+07	1.59278e+08	7.40175e+06	2.10641e+08		0.440196	personnel		7.72278e+07	9.64379e+07	1.86049e+08	5.1742e+07	4.11456e+08	0.862798
									2025	1.49376e+07	0	1.8803e+08	0	202967248		0.0307894	Supplies		5.38363e+06	9.83058e+06	8.78418e+06	4.78077e+06	2.87792e+07
									TOTAL	1.14408e+08	1.15964e+08	6.83917e+08	7.26633e+07	9.86952e+08		0.0581902	Utilities		1.86076e+07	6.48492e+06	2.36432e+07	5.65523e+06	5.4391e+07
							COST BREAKDOWN FOR EACH YEAR									0.470824	Comodities (donated)		0	0	4.40085e+08	0	4.40085e+08	168189	0.445903
								YEAR	2021	2022	2023	2024	2025	TOTAL			Total Recurrent		1.01219e+08	1.12753e+08	6.58561e+08	6.2178e+07	9.34711e+08	0.947068
							ACTIVITY	Sensitization	1.85089e+07	2.01567e+07	3.43768e+07	2.64283e+07	1.49376e+07	1.14408e+08			Total cost		1.14408e+08	1.15964e+08	6.83917e+08	7.26633e+07	9.86952e+08
								Training	5.91606e+07	1.13705e+07	2.79003e+07	1.75324e+07	0	1.15964e+08			No of people reached		91756	91756	310807	92907
								MDA implementation	1.0736e+08	0	2.29249e+08	1.59278e+08	1.8803e+08	6.83917e+08			% cost contribution per activity		0.115921	0.117497	0.692958	0.0736239
								MDA M&E	2.49621e+07	0	4.02995e+07	7.40175e+06	0	7.26633e+07			Total MDA cost for the whole program						9.86952e+08	377189	208999	0.672441
							Total cost centers		2.09994e+08	3.15273e+07	3.31825e+08	2.10641e+08	202967248	9.86952e+08			cost in USD 2026						377189	TZS per 1 USD on June 18, 2025
							No.of villages reached		15	0	20	30	30									Bank of Tanzania	2616.6	TZS per 1 USD on June 18, 2026
							No. of people reached(receieved praziquantel)		32071	0	90105	71249	117382	310807								unit cost	3175.45
									6547.78	#DIV/0!	3682.65	2956.4	1729.12
									Total and unit cost per person treated-MDA2023									2021	2022	2023	2024	2025	Total cost
																	Activities
								Cost Center	Sensitization	Training	MDA implementation	MDA M&E	TOTAL					7073.65	7703.4	13138	10100.3	5708.78	43724.1
								Capital cost	1.2482e+06	124820	2.62121e+06	2.37157e+06	6.3658e+06	0.0191842			Sensitization
								Recurrent cost	3.31286e+07	2.77755e+07	2.26627e+08	3.79279e+07	3.25459e+08	0.980816				22609.7	4345.54	10662.8	6700.46	0	44318.5
								Total Cost	3.43768e+07	2.79003e+07	2.29249e+08	4.02995e+07	3.31825e+08				Training
								no. of person received praziquantel	90105	90105	90105	90105	90105					41030.5	0	87613.1	60872.3	71860.3	261376
								cost/person	381.52	309.642	2544.24	447.25	3682.65				Drug distribution and treatment
													0.00976341				Monitoring &Evaluation	9539.88	0	15401.5	2828.77	0	27770.1
																	Total cost by year	80253.7	12048.9	126815	80501.8	77569.1	377189
									Total and unit cost per person treated-MDA2021								No. of people reached (received praziquantel)	32071	0	90105	71249	117382	310,807
																	Unit cost	2.50238	#DIV/0!	1.40742	1.12987	0.660826	1.21358
								Cost Center	Sensitization	Training	MDA implementation	MDA M&E	TOTAL
								Capital cost	4.51372e+06	1.40478e+06	1.6604e+07	6.26222e+06	2.87848e+07	0.137076
								Recurrent cost	1.39952e+07	5.77558e+07	9.07562e+07	1.68788e+07	1.79386e+08	0.854252
								Total Cost	1.85089e+07	5.91606e+07	1.0736e+08	2.49621e+07	2.09992e+08
								no. of person received praziquantel	32071	32071	32071	32071	32071
								cost/person	577.123	1844.67	3347.58	778.337	6547.72

## Sheet: SENSITIVITY ANALYSIS
							Sensitivity analysis for Population Variation				Sensitivity analysis after changing all cost inputs 1
MDA SUMMARY							Years	Population	9.86952e+08	unit cost		Medicines	9.86952e+08	personnel	9.86952e+08	utilities	9.86952e+08	Supplies	9.86952e+08	buildings	9.86952e+08	equipments	9.86952e+08
		Sensitization	Training	MDA Implementation	MDA M&E	Grand Total	2022	387815	1.06203e+09	2738.51	0.8	3.52068e+08	8.98936e+08	3.29165e+08	9.04661e+08	4.35128e+07	9.76074e+08	2.30233e+07	9.81197e+08	2.28245e+07	9.81246e+08	1.89686e+07	9.8221e+08
Equipments		3.49685e+06	1.08831e+06	1.28634e+07	6.26222e+06	2.37108e+07	2023	397510	1.07149e+09	2695.5	1	4.40085e+08	9.86952e+08	4.11456e+08	9.86952e+08	5.4391e+07	9.86952e+08	2.87792e+07	9.86952e+08	2.85306e+07	9.86952e+08	2.37108e+07	9.86952e+08
Buildings		9.69251e+06	2.12215e+06	1.24929e+07	4.22303e+06	2.85306e+07	2024	407448	1.08118e+09	2653.53	1.2	5.28101e+08	1.07497e+09	4.93748e+08	1.06924e+09	6.52692e+07	9.97831e+08	3.4535e+07	9.92708e+08	3.42367e+07	9.92659e+08	2.8453e+07	9.91695e+08
personnel		7.72278e+07	9.64379e+07	1.86049e+08	5.1742e+07	4.11456e+08	2025	417634	1.09111e+09	2612.59
Supplies		5.38363e+06	9.83058e+06	8.78418e+06	4.78077e+06	2.87792e+07	2026	428075	1.10129e+09	2572.65
Utilities		1.86076e+07	6.48492e+06	2.36432e+07	5.65523e+06	5.4391e+07	2027	438777	1.11172e+09	2533.68
Medicines		0	0	4.40085e+08	0	4.40085e+08	2028	449747	1.12242e+09	2495.67									91.0819
Total cost		1.14408e+08	1.15964e+08	6.83917e+08	7.26633e+07	9.86952e+08	2028	460990	1.13338e+09	2458.58												2.37108e+07	1.89686e+07
No of people reached		310807	310807	310807	310807		2030	472515	1.14462e+09	2422.39									108.918				2.8453e+07
		368.101	373.106	2200.46	233.789	3175.45													91.6621
total						9.86952e+08										2615.6			108.338
	Sensitivity analysis after changing all cost inputs 1
		Equipments	Buildings	Supplies	Utilities	Personnel	Medicines
	0.8	375520	375152	375133	373174	345871	343682
	1	377333	377333	377333	377333	377333	377333
	1.2	379146	379515	379534	381492	408795	410984
	Sensitivity analysis for population variation in USD
	Years	Population	Total MDA cost	unit cost
	2022	387815	406039	1.04699
	2023	397510	409653	1.03055
	2024	407448	413357	1.0145
	2025	417634	417154	0.99885
	2026	428075	421046	0.98358
	2027	438777	425035	0.968682
	2028	449747	429124	0.954147
	2028	460990	433316	0.939967
	2030	472515	437612	0.926133
	Sensitivity analysis for population variation in USD

## Sheet: histograms
		Community Sensitization	Training	Drug distribution & treatment	MDA M&E
		43740.8	44335.5	261476	27780.7	377333
				Year	Population	Unit cost (Tshs)
				2021	32071	2.23199
				2023	90105	1.40962
				2024	71249	1.13244
				2025	117382	0.664092

## Sheet: Introduction
General Information
PROGRAM NAME
Costing Unit										MDA year 2021									MDA Overall summarry
Data Collector's Name										Capital cost		Sensitization	Training	MDA Implementation	MDA M&E	Grand total
										Equipments		3.49685e+06	1.08831e+06	1.28634e+07	6.26222e+06	2.37108e+07			year	villages reached	peaple reched	cost
										Buildings		1.01687e+06	316475	3.74063e+06	1.82103e+06	6.895e+06
Informant Details										Total Capital		4.51372e+06	1.40478e+06	1.6604e+07	8.08325e+06	3.06058e+07			2020	0	0
Informant Name			Informant Contact Details																2021	15	32071	1.86749e+08
										Recurrent Cost									2022	0
										personnel		8.5009e+06	4.96206e+07	3.66343e+07	1.48465e+07	1.09602e+08			2023	20
										Supplies		385129	4.16106e+06	5.65233e+06		1.01985e+07			2024	30
										Utilities		5.10917e+06	3.97413e+06	5.98848e+06	2.0323e+06	1.71041e+07			2025	30
										Comodities				4.24812e+07		4.24812e+07
										Total Recurrent		1.39952e+07	5.77558e+07	9.07562e+07	1.68788e+07	1.79386e+08
										Total costing centers		1.85089e+07	5.91606e+07	1.0736e+08	2.49621e+07	2.09992e+08
Evaluation Periods and References										No of people reached		167	167	32071	1299
End Date of Costing (mm/yyyy)										Annual Cost 2025						2.09992e+08
Total Months of Costing										cost in USD 2025
GDP Deflator 2021 - 2025			1.15585							%CONTRIBUTION TO ANNUAL COST
Discount Rate										Cost after inflation BoT Rate at
Exchange rate USD to TZS used on 5th feb 2021										Abbreviations

## Sheet: Personnel
	Descriptive information		Cost data						Distribution of Costs
Date (mm/dd/yy)	Personel type	Position description	Financial information						Total costs	GDP Deflator Fraction	Total cost after Deflation	% of time allocated to this intervention	Total costs for this intervention
			Currency (USD, TSHS)	Loaded monthly salary	Number of months received salary for this intervention	Daily Allowances	Number of days received allowance for this intervention	No. in position
2021-02-12	Community sensitisation	District Development Officer ​	Tshs			30000	4	1	120000	1.15585	138702	1	138702
2021-02-12	Community sensitisation	District Medical Officer ​	Tshs			50000	2	1	100000	1.15585	115585	1	115585
2021-02-12	Community sensitisation	Environmental Health Officer - District ​	Tshs			30000	4	1	120000	1.15585	138702	1	138702
2021-02-12	Community sensitisation	Acting Project Coordinator ​	Tshs			80000	4	1	320000	1.15585	369872	1	369872
2021-02-12	Community sensitisation	District NTD Coordinator ​	Tshs			40000	4	1	160000	1.15585	184936	1	184936
2021-02-12	Community sensitisation	Environmental Health Officers - Ward (EHO) ​	Tshs			10000	1	8	80000	1.15585	92467.9	1	92467.9
2021-02-12	Community sensitisation	PROJECT ACCOUNTANT	Tshs			30000	4	1	120000	1.15585	138702	1	138702
2021-02-12	Community sensitisation	Project Driver	Tshs			30000	4	1	120000	1.15585	138702	1	138702
2021-02-12	Community sensitisation	PROJECT INVESTIGATOR	Tshs			120000	4	1	480000	1.15585	554808	1	554808
2021-02-12	Community sensitisation	RESEARCH ASSISTANT	Tshs			30000	4	1	120000	1.15585	138702	1	138702
2021-02-12	Community sensitisation	Village Chairperson	Tshs			10000	1	15	150000	1.15585	173377	1	173377
2021-02-12	Community sensitisation	Village Executive Officers (VEO)	Tshs			10000	1	15	150000	1.15585	173377	1	173377
2021-02-12	Community sensitisation	Ward Executive Officers (WEO) ​	Tshs			10000	1	8	80000	1.15585	92467.9	1	92467.9
2021-06-02	Dessimination Meeting	Acting Project Coordinator ​	Tshs			80000	2	1	160000	1.15585	184936	0.2	36987.2
2021-06-02	Dessimination Meeting	District commissioner	Tshs			200000	1	1	200000	1.15585	231170	0.2	46234
2021-06-02	Dessimination Meeting	District Executive officer	Tshs			200000	1	1	200000	1.15585	231170	0.2	46234
2021-06-02	Dessimination Meeting	District Medical Officer ​	Tshs			50000	1	1	50000	1.15585	57792.5	0.2	11558.5
2021-06-02	Dessimination Meeting	Ferry costs Mza -Ukerewe-mza	Tshs			10000	2	3	60000	1.15585	69350.9	0.2	13870.2								% of time(days) spent on each MDA activity
2021-06-02	Dessimination Meeting	NTD coordinator	Tshs			40000	1	1	40000	1.15585	46234	0.2	9246.79									sensitizaton	training		implementation	M&E	Dessimination	Total
2021-06-02	Dessimination Meeting	PROJECT ACCOUNTANT	Tshs			30000	2	1	60000	1.15585	69350.9	0.2	13870.2								DAYS	39.2	12.2		144.2	70.2	1.2	265.8
2021-06-02	Dessimination Meeting	Project Driver	Tshs			30000	2	1	60000	1.15585	69350.9	0.2	13870.2									0.147479	0.0458992	0	0.542513	0.264108		1
2021-06-02	Dessimination Meeting	PROJECT INVESTIGATOR	Tshs			120000	5	1	600000	1.15585	693509	0.2	138702
2021-06-02	Dessimination Meeting	RESEARCH ASSISTANT	Tshs			30000	2	1	60000	1.15585	69350.9	0.2	13870.2
2021-06-02	Dessimination Meeting	sub village officers	Tshs			20000	1	105	2100000	1.15585	2.42728e+06	0.2	485457
2021-06-02	Dessimination Meeting	Village Chairpersons	Tshs			30000	1	15	450000	1.15585	520132	0.2	104026
2021-06-02	Dessimination Meeting	Village Executive Officers (VEO)	Tshs			30000	1	15	450000	1.15585	520132	0.2	104026
2021-06-02	Dessimination Meeting	Village leaders transport	Tshs			10000	1	40	400000	1.15585	462340	0.2	92467.9
2021-06-02	Dessimination Meeting	Ward Executive Officers (WEO) ​	Tshs			30000	1	12	360000	1.15585	416106	0.2	83221.1					3.66404e+06	MDA sensitization	8.5009e+06
2021-11-05	Drug administration 5 additional Villages	Acting Project Coordinator ​				80000	5	1	400000	1.15585	462340	1	462340
2021-11-05	Drug administration 5 additional Villages	community drug distributors				30000	2	70	4200000	1.15585	4.85457e+06	1	4.85457e+06
2021-11-05	Drug administration 5 additional Villages	District Medical Officer ​				50000	3	1	150000	1.15585	173377	1	173377
2021-11-05	Drug administration 5 additional Villages	district pharmacist				50000	3	1	150000	1.15585	173377	1	173377
2021-11-05	Drug administration 5 additional Villages	Doctors				50000	3	2	300000	1.15585	346755	1	346755
2021-11-05	Drug administration 5 additional Villages	HCW from 5 facilities				40000	2	10	800000	1.15585	924679	1	924679
2021-11-05	Drug administration 5 additional Villages	nurses from Ukerewe				50000	3	3	450000	1.15585	520132	1	520132
2021-11-05	Drug administration 5 additional Villages	PROJECT ACCOUNTANT				60000	5	1	300000	1.15585	346755	1	346755
2021-11-05	Drug administration 5 additional Villages	Project Driver				60000	5	1	300000	1.15585	346755	1	346755
2021-11-05	Drug administration 5 additional Villages	PROJECT INVESTIGATOR				120000	8	1	960000	1.15585	1.10962e+06	1	1.10962e+06
2021-11-05	Drug administration 5 additional Villages	Regional NTD coordinator				60000	4	1	240000	1.15585	277404	1	277404
2021-11-05	Drug administration 5 additional Villages	RESEARCH ASSISTANT				60000	5	1	300000	1.15585	346755	1	346755
2021-11-05	Drug administration 5 additional Villages	sub village officers				30000	2	35	2100000	1.15585	2.42728e+06	1	2.42728e+06
2021-11-05	Drug administration 5 additional Villages	Village chairpersons				10000	1	5	50000	1.15585	57792.5	1	57792.5
2021-11-05	Drug administration 5 additional Villages	Village Executive Officers (VEO)				10000	1	5	50000	1.15585	57792.5	1	57792.5
2021-11-05	Drug administration 5 additional Villages	Ward Executive Officers (WEO) ​				10000	1	4	40000	1.15585	46234	1	46234
2021-06-09	Dug Distribution	Acting Project Coordinator ​	Tshs			80000	7	1	560000	1.15585	647276	1	647276
2021-06-09	Dug Distribution	community drug distributors	Tshs			30000	2	105	6300000	1.15585	7.28185e+06	1	7.28185e+06
2021-06-09	Dug Distribution	District Medical Officer ​	Tshs			50000	5	1	250000	1.15585	288962	1	288962
2021-06-09	Dug Distribution	district pharmacist	Tshs			50000	5	1	250000	1.15585	288962	1	288962
2021-06-09	Dug Distribution	Doctors	Tshs			50000	5	4	1000000	1.15585	1.15585e+06	1	1.15585e+06
2021-06-09	Dug Distribution	Ferry costs Mza -Ukerewe-mza	Tshs			10000	2	5	100000	1.15585	115585	1	115585
2021-06-09	Dug Distribution	HCW from 15 facilities	Tshs			40000	2	30	2400000	1.15585	2.77404e+06	1	2.77404e+06
2021-06-09	Dug Distribution	nurses from Ukerewe	Tshs			50000	5	3	750000	1.15585	866887	1	866887
2021-06-09	Dug Distribution	PROJECT ACCOUNTANT	Tshs			30000	10	1	300000	1.15585	346755	1	346755
2021-06-09	Dug Distribution	Project Driver	Tshs			30000	7	1	210000	1.15585	242728	1	242728
2021-06-09	Dug Distribution	PROJECT INVESTIGATOR	Tshs			120000	10	1	1200000	1.15585	1.38702e+06	1	1.38702e+06
2021-06-09	Dug Distribution	Regional NTD coordinator	Tshs			80000	5	1	400000	1.15585	462340	1	462340
2021-06-09	Dug Distribution	RESEARCH ASSISTANT	Tshs			30000	7	1	210000	1.15585	242728	1	242728
2021-06-09	Dug Distribution	RESEARCH ASSISTANT	Tshs			80000	6	1	480000	1.15585	554808	1	554808
2021-06-09	Dug Distribution	Senstization anouncers	Tshs			10000	1	15	150000	1.15585	173377	1	173377
2021-06-09	Dug Distribution	Village chairpersons	Tshs			10000	2	15	300000	1.15585	346755	1	346755
2021-06-09	Dug Distribution	Village Executive Officers (VEO)	Tshs			10000	2	15	300000	1.15585	346755	1	346755
2021-06-09	Dug Distribution	Ward Executive Officers (WEO) ​	Tshs			10000	1	12	120000	1.15585	138702	1	138702
2021-06-09	Dug Distribution	nurses from Mwanza	Tshs			80000	6	3	1440000	1.15585	1.66442e+06	1	1.66442e+06					3.17974e+07	MDA implementation	3.66343e+07
	MDA caverage evaluation	PROJECT INVESTIGATOR				120000	7	1	840000	1.15585	970913	1	970913
	MDA caverage evaluation	project driver				30000	7	1	210000	1.15585	242728	1	242728
	MDA caverage evaluation	Acting Project Coordinator ​				80000	7	1	560000	1.15585	647276	1	647276
	MDA caverage evaluation	PROJECT ACCOUNTANT				30000	7	1	210000	1.15585	242728	1	242728
	MDA caverage evaluation	research assistant				30000	7	1	210000	1.15585	242728	1	242728
	MDA caverage evaluation	social advisor				80000	3	1	240000	1.15585	277404	1	277404
	MDA caverage evaluation	social advisor				30000	6	1	180000	1.15585	208053	1	208053
	MDA caverage evaluation	RESEARCH ASSISTANT				80000	9	5	3600000	1.15585	4.16106e+06	1	4.16106e+06
	MDA caverage evaluation	Trainers and ODK developer				120000	3	1	360000	1.15585	416106	1	416106
	MDA caverage evaluation	Trainers and ODK developer				120000	5	1	600000	1.15585	693509	1	693509
	MDA caverage evaluation	chairpersons				10000	1	15	150000	1.15585	173377	1	173377
	MDA caverage evaluation	executive officers				10000	1	15	150000	1.15585	173377	1	173377
	MDA caverage evaluation	sub village leaders				10000	1	105	1050000	1.15585	1.21364e+06	1	1.21364e+06
	MDA caverage evaluation	NTD coordinator				60000	5	1	300000	1.15585	346755	1	346755					1.00097e+07	1.48465e+07	MDA M&E
	Full time employee of the project	LOGISTIC OFFICER		563358	6			1	3.38015e+06	1.15585	3.90694e+06	0.108696	424668
	Full time employee of the project	LOGISTIC OFFICER		576047	6			1	3.45628e+06	1.15585	3.99494e+06	0.108696	434232
	Full time employee of the project	PROJECT ACCOUNTANT		1.25487e+06	6			1	7.5292e+06	1.15585	8.70262e+06	0.121739	1.05945e+06
	Full time employee of the project	PROJECT ACCOUNTANT		1.24936e+06	6			1	7.49618e+06	1.15585	8.66446e+06	0.121739	1.0548e+06
	Full time employee of the project	PROJECT MANAGER		2.29529e+06	6			1	1.37717e+07	1.15585	1.5918e+07	0.2	3.18361e+06
	Full time employee of the project	PROJECT MANAGER		2758050	6			1	16548300	1.15585	1.91273e+07	0.2	3.82547e+06
	Full time employee of the project	RESEARCH ASSISTANT 1		1.04555e+06	6			1	6.27332e+06	1.15585	7.25101e+06	0.13913	1.00884e+06
	Full time employee of the project	RESEARCH ASSISTANT 1		1.04097e+06	6			1	6.24581e+06	1.15585	7.21921e+06	0.13913	1.00441e+06
	Full time employee of the project	RESEARCH ASSISTANT 2		1.0742e+06	6			1	6.4452e+06	1.15585	7.44968e+06	0.13913	1.03648e+06
	Full time employee of the project	SOCIAL SCIENTIST		1.10336e+06	6			1	6.62018e+06	1.15585	7.65193e+06	0.2	1.53039e+06
	Part time employee of the project	PROJECT INVESTIGATOR		2.16791e+06	12			1	26014918	1.15585	3.00693e+07	0.147826	4.44503e+06
	Part time employee of the project	REGIONAL MEDICAL OFFICER		279610	11			1	3.07571e+06	1.15585	3.55505e+06	0.0565217	200938
	Part time employee of the project	REGIONAL NTD COODINATOR		279610	11			1	3.07571e+06	1.15585	3.55505e+06	0.0391304	139111					1.93474e+07	4.83685e+06	for each activity salaries/personnel	2.41843e+07
								1	0		0	Total	6.48185e+07					6.48185e+07
								1	0		0		0
								1	0		0		0
2021-06-23	MDA Coverage Evaluation	Trainers and ODK developer	Tshs			120000	3	1	360000	1.15585	416106	1	416106
2021-06-24	MDA Coverage Evaluation	Acting Project Coordinator ​	Tshs			80000	7	1	560000	1.15585	647276	1	647276
2021-06-24	MDA Coverage Evaluation	chairpersons	Tshs			10000	15	1	150000	1.15585	173377	1	173377
2021-06-24	MDA Coverage Evaluation	executive officers	Tshs			10000	1	15	150000	1.15585	173377	1	173377
2021-06-24	MDA Coverage Evaluation	Ferry costs Mza -Ukerewe-mza	Tshs			10000	2	8	160000	1.15585	184936	1	184936
2021-06-24	MDA Coverage Evaluation	NTD coordinator	Tshs			60000	5	1	300000	1.15585	346755	1	346755
2021-06-24	MDA Coverage Evaluation	PROJECT ACCOUNTANT	Tshs			30000	7	1	210000	1.15585	242728	1	242728
2021-06-24	MDA Coverage Evaluation	project driver ​	Tshs			30000	7	1	210000	1.15585	242728	1	242728
2021-06-24	MDA Coverage Evaluation	PROJECT INVESTIGATOR	Tshs			120000	7	1	840000	1.15585	970913	1	970913
2021-06-24	MDA Coverage Evaluation	RESEARCH ASSISTANT	Tshs			30000	7	1	210000	1.15585	242728	1	242728
2021-06-24	MDA Coverage Evaluation	RESEARCH ASSISTANT	Tshs			80000	9	5	3600000	1.15585	4.16106e+06	1	4.16106e+06
2021-06-24	MDA Coverage Evaluation	social advisor	Tshs			80000	3	1	240000	1.15585	277404	1	277404
2021-06-24	MDA Coverage Evaluation	social advisor	Tshs			30000	6	1	180000	1.15585	208053	1	208053
2021-06-24	MDA Coverage Evaluation	sub village officers	Tshs			10000	1	105	1050000	1.15585	1.21364e+06	1	1.21364e+06
2021-06-24	MDA Coverage Evaluation	Trainers and ODK developer	Tshs			120000	5	1	600000	1.15585	693509	1	693509
2021-11-05	MDA Sensitization 6-8th Nov 2021	Acting Project Coordinator ​				80000	2	1	160000	1.15585	184936	1	184936
2021-11-05	MDA Sensitization 6-8th Nov 2021	District NTD Coordinator ​				60000	1	1	60000	1.15585	69350.9	1	69350.9
2021-11-05	MDA Sensitization 6-8th Nov 2021	PROJECT ACCOUNTANT				60000	2	1	120000	1.15585	138702	1	138702
2021-11-05	MDA Sensitization 6-8th Nov 2021	Project Driver				60000	2	1	120000	1.15585	138702	1	138702
2021-11-05	MDA Sensitization 6-8th Nov 2021	PROJECT INVESTIGATOR				120000	4	1	480000	1.15585	554808	1	554808
2021-11-05	MDA Sensitization 6-8th Nov 2021	RESEARCH ASSISTANT				60000	2	2	240000	1.15585	277404	1	277404
2021-11-05	MDA Sensitization 6-8th Nov 2021	sub village officers				10000	1	35	350000	1.15585	404547	1	404547
2021-11-05	MDA Sensitization 6-8th Nov 2021	Trumpeters				10000	1	5	50000	1.15585	57792.5	1	57792.5
2021-11-05	MDA Sensitization 6-8th Nov 2021	Village Chairpersons				10000	1	5	50000	1.15585	57792.5	1	57792.5
2021-11-05	MDA Sensitization 6-8th Nov 2021	Village Executive Officers (VEO)				10000	1	5	50000	1.15585	57792.5	1	57792.5
2021-11-05	MDA Sensitization 6-8th Nov 2021	Ward Executive Officers (WEO) ​				10000	1	4	40000	1.15585	46234	1	46234
	Part time employee of the project	PROJECT INVESTIGATOR		2135200	1			1	2135200	1.15585	2.46797e+06	0.139726	344840
	Part time employee of the project	PROJECT INVESTIGATOR		2.47516e+06	2			1	4.95031e+06	1.15585	5.72181e+06	0.139726	799486
	Part time employee of the project	PROJECT INVESTIGATOR		3091608	1			1	3091608	1.15585	3.57343e+06	0.139726	499302
	Part time employee of the project	PROJECT INVESTIGATOR		3114290	2			1	6228580	1.15585	7.1993e+06	0.139726	1.00593e+06
	Part time employee of the project	PROJECT INVESTIGATOR		2656345	2			1	5312690	1.15585	6.14067e+06	0.139726	858011
	Part time employee of the project	PROJECT INVESTIGATOR		2617945	1			1	2617945	1.15585	3.02595e+06	0.139726	422804
	Part time employee of the project	PROJECT INVESTIGATOR		2610000	3			1	7830000	1.15585	9.0503e+06	0.139726	1.26456e+06
2021-02-12	Preparation of MDA	Acting Project Coordinator ​	Tshs			80000	5	1	400000	1.15585	462340	1	462340
2021-02-12	Preparation of MDA	community drug distributors	Tshs			20000	1	105	2100000	1.15585	2.42728e+06	1	2.42728e+06
2021-02-12	Preparation of MDA	PROJECT ACCOUNTANT	Tshs			30000	5	1	150000	1.15585	173377	1	173377
2021-02-12	Preparation of MDA	Project Driver	Tshs			30000	5	1	150000	1.15585	173377	1	173377
2021-02-12	Preparation of MDA	PROJECT INVESTIGATOR	Tshs			120000	4	1	480000	1.15585	554808	1	554808
2021-02-12	Preparation of MDA	RESEARCH ASSISTANT	Tshs			30000	5	1	150000	1.15585	173377	1	173377
2021-02-12	Preparation of MDA	RESEARCH ASSISTANT	Tshs			80000	5	1	400000	1.15585	462340	1	462340
2021-02-12	Preparation of MDA	Village Chairperson	Tshs			10000	1	15	150000	1.15585	173377	1	173377
2021-02-12	Qualitative survey FGDs and KIIS	Environmental Health Officers - Ward (EHO) ​	Tshs			10000	1	8	80000	1.15585	92467.9	1	92467.9
2021-02-12	Qualitative survey FGDs and KIIS	VEO	Tshs			10000	1	15	150000	1.15585	173377	1	173377
2021-02-12	Qualitative survey FGDs and KIIS	Village Chairperson	Tshs			10000	1	15	150000	1.15585	173377	1	173377
2021-02-12	Qualitative survey FGDs and KIIS	Ward Executive Officers (WEO) ​	Tshs			10000	1	1	10000	1.15585	11558.5	1	11558.5
									0			Total	1.52066e+08

## Sheet: admin cost
	Basic Descriptive Information							Distribution of Costs
Date (mm/dd/yy)	Item Description	No. Units	Unit Cost	No. Months	Total Costs for Period	GDP Deflator flaction	Total cost after Deflation	% of time allocated to this intervention	Total costs for this intervention
		A	B	C	A x B x C
2021-02-03	Bank charges february 2021 training	1	5085	1	5085	1.15585	5877.49	0.2	1175.5
2021-02-03	Bank charges february 2021 training	1	5085	1	5085	1.15585	5877.49	0.2	1175.5
2021-02-28	Bank charges february 2021	1	193114	1	193114	1.15585	223211	0.2	44642.1
2021-03-01	Bank charges March 2021	1	15000	1	15000	1.15585	17337.7	0.2	3467.55
2021-04-30	Bank charges April 2021	1	26765.8	1	26765.8	1.15585	30937.2	0.2	6187.44
2021-05-31	Bank charges May 2021 training	1	104467	1	104467	1.15585	120748	0.2	24149.7
								Total	80797.8

## Sheet: Utilities
	Basic Descriptive Information							Distribution of Costs
Date (mm/dd/yy)	Item Description	No. Units	Unit Cost	No. Months	Total Costs for Period	GDP Deflator flaction	Total cost after Deflation	% of time allocated to this intervention	Total costs for this intervention
		A	B	C	A x B x C
2021-02-12	fuel vehicle Toyota DFD 4001	30	2000	4	240000	1.15585	277404	1	277404
2021-02-12	Incremental/emergence costs	1	500000	1	500000	1.15585	577925	1	577925
2021-02-12	Transport 4 people mwanza to Nansio	4	10000	2	80000	1.15585	92467.9	1	92467.9
2021-02-12	Transport vehicle Toyota DFD 4001 one route	1	90000	1	90000	1.15585	104026	1	104026
2021-02-16	Fuel vehicle Diesel SASAKAZI JANUARY BILL	122	1837	1	224114	1.15585	259042	0.2	51808.4
2021-02-16	Fuel vehicle Diesel SASAKAZI JANUARY BILL	1173	1837	1	2154801	1.15585	2.49062e+06	0.2	498125
2021-02-16	Fuel vehicle Petrol SASAKAZI JANUARY BILL	135	1982	1	267570	1.15585	309271	0.2	61854.1	1.66361e+06	415903	for each activity
2021-04-08	MDA Preparation Fuel vehicle Desiel	1	316640	1	316640	1.15585	365988	0.2	73197.6
2021-05-19	MDA Preparation car repair and maintainance	1	2053200	1	2053200	1.15585	2.37319e+06	0.2	474638
2021-05-19	MDA Preparation communication	1	100000	1	100000	1.15585	115585	1	115585
2021-05-19	MDA Preparation emergency costs	1	300000	1	300000	1.15585	346755	1	346755
2021-05-19	MDA Preparation Ferry costs Mza-Ukerewe-Mza (cars)	1	70000	1	70000	1.15585	80909.4	1	80909.4
2021-05-19	MDA Preparation Ferry costs Mza-Ukerewe-Mza (Persons)	2	10000	1	20000	1.15585	23117	1	23117
2021-05-19	MDA Preparation fuel	150	2300	1	345000	1.15585	398768	1	398768	5.98848e+06	MDA implimentation
2021-06-02	Dessimination Meeting (emergence cost)	1	200000	1	200000	1.15585	231170	0.2	46234
2021-06-02	Dessimination Meeting( conference room cost)	1	100000	1	100000	1.15585	115585	0.2	23117
2021-06-02	Dessimination Meeting(breakfast cost)	46	1500	1	69000	1.15585	79753.6	0.2	15950.7	85301.7	21325.4	for each activity
2021-06-09	Drug distribution ( emergerncy cost)	1	1000000	1	1000000	1.15585	1.15585e+06	0.2	231170	63976.3
2021-06-09	Drug ditribution( vehicle for transportation)	1	70000	2	140000	1.15585	161819	1	161819
2021-06-11	Drug ditribution( fuel)	400	2400	1	960000	1.15585	1.10962e+06	1	1.10962e+06
2021-06-11	Drug ditribution( renting speakers for sensitization)	1	100000	3	300000	1.15585	346755	1	346755
2021-06-18	fuel	1	218900	1	218900	1.15585	253015	0.2	50603.1	1.89996e+06
2021-06-24	MDA coverage evaluation emergency cost	1	300000	1	300000	1.15585	346755	1	346755
2021-06-24	MDA coverage evaluation FUEL	400	2300	1	920000	1.15585	1.06338e+06	1	1.06338e+06
2021-07-16	MDA coverage Ferry costs Mza-Ukerewe-Mza	8	10000	2	160000	1.15585	184936	1	184936	2.0323e+06	MDA M&E
2021-07-16	Primary healthcare systems HCWs training fuel	40	2500	1	100000	1.15585	115585	1	115585
2021-07-16	Primary healthcare systems HCWs training Mza-Ukerewe-Mza cars	2	70000	1	140000	1.15585	161819	1	161819
2021-07-16	Primary healthcare systems HCWs training Mza-Ukerewe-Mza Persons	2	10000	10	200000	1.15585	231170	1	231170
2021-07-16	Primary healthcare systems HCWs training transport for clinicians & laboratory	63	20000	1	1260000	1.15585	1.45637e+06	1	1.45637e+06
2021-11-05	CDD training 5 Villages Nov 2021 emergency	1	500000	1	500000	1.15585	577925	1	577925
2021-11-05	CDD training 5 Villages Nov 2021 Ferry costs Mza-Ukerewe-Mza Persons	2	10000	6	120000	1.15585	138702	1	138702
2021-11-05	CDD training 5 Villages Nov 2021 fuel	100	2500	1	250000	1.15585	288962	1	288962
2021-11-05	CDD training 5 Villages Nov 2021 Transport cost for CDD	1	5000	70	350000	1.15585	404547	1	404547
2021-11-05	CDD training 5 Villages Nov 2021 Vehicle transportation	2	70000	1	140000	1.15585	161819	1	161819	3.97413e+06	Training
2021-11-05	Drug administration 5 additional Villages emergency	1	1000000	1	1000000	1.15585	1.15585e+06	1	1.15585e+06
2021-11-05	Drug administration 5 additional Villages fuel 2 cars	300	2500	1	750000	1.15585	866887	1	866887
2021-11-05	Drug administration 5 additional Villages Mza-Ukerewe-Mza Persons	2	10000	5	100000	1.15585	115585	1	115585	2.13832e+06
2021-11-05	MDA Sensitization 6-8th Nov 2021 emergency	1	500000	1	500000	1.15585	577925	1	577925
2021-11-05	MDA Sensitization 6-8th Nov 2021 Ferry costs Mza-Ukerewe-Mza Persons	2	10000	6	120000	1.15585	138702	1	138702
2021-11-05	MDA Sensitization 6-8th Nov 2021 fuel	100	2500	1	250000	1.15585	288962	1	288962
2021-11-05	MDA Sensitization 6-8th Nov 2021 renting music& speakers	2	100000	1	200000	1.15585	231170	1	231170
2021-11-05	MDA Sensitization 6-8th Nov 2021 vehicle	2	70000	1	140000	1.15585	161819	1	161819
2021-12-08	MDA Car Hire	1	2832000	1	2832000	1.15585	3.27336e+06	1	3.27336e+06	5.10917e+06	MDA sensitisation
								Total	1.71041e+07	1.71041e+07

## Sheet: Commodities
Time Period Information			Descriptive information					Cost data							Distribution of Costs
Time Period(202.../202...)	Date (mm/dd/yy) (overwrite as appropriate)		Item	Description of item	Payer	Date of purchase	Currency (USD, TSHS)	Item cost			Total	GDP Deflator flaction	Total cost after Deflation	% of time allocated to this intervention	Total costs for this intervention
Code	Start	End						Unit cost	Unit/item/pack	No. of units per item/unit
			Medicine	Medicines for emergency	EFKS Ukerewe	2021-06-09	Tshs	100000	1	1	100000	1.15585	115585	1	115585
			Medicine	Medicines for emergency	EFKS Ukerewe	2021-11-05	Tshs	100000	1	1	100000	1.15585	115585	1	115585
			Medicine	Praziquantel (Donated) price from 2022 MSD Catalogue		2021-06-10		325	130	130000	42250000	1	42250000	1	42250000
											0			Total	4.24812e+07	MDA Implementation
											0
											0
											0
											0
											0
											0
											0
											0
											0
											0
											0
											0
											0
											0
											0
											0
											0
											0
											0
											0
											0
											0
											0
											0
											0
											0
											0

## Sheet: Equipment
Descriptive information													Distribution of Costs
Item	Description of item	Date of purchase	Item cost			Total	Useful life years	Annutization factor	Annual Cost	GDP Deflator fraction	Total cost after Deflation	% use to this intervention	Total costs for his intervention
			Unit cost	Unit/item/pack	No. of units
furniture	small office cabinet	2021-03-10	80000	item	2	160000	15	1	160000	1.15585	184936	0.2	36987.2
Laptop		2020-10-01	2645000	Pc	1	2645000	4	1	2645000	1.15585	3.05722e+06	0.2	611444
Printer		2020-10-01	402542	Pc	2	805085	4	1	805085	1.15585	930557	0.2	186111
Desktop Computer		2020-10-01	1.68644e+06	Pc	1	1.68644e+06	4	1	1.68644e+06	1.15585	1.94927e+06	0.2	389854
UPS		2020-10-01	198000	PC	2	396000	4	1	396000	1.15585	457716	0.2	91543.3
furnitures	office chairs, Tables	2020-11-20	3593100	item	1	3593100	15	1	3593100	1.15585	4.15308e+06	0.2	830616
Vehicle	car	2006	64000000	item	1	64000000	10	1	64000000	1.68471	1.07821e+08	0.2	2.15642e+07
												Total	2.37108e+07	5.9277e+06	each

## Sheet: Supplies
	Descriptive information								Distribution of Costs
Date (mm/dd/yy)	Item	Description of item	Item cost			Total	GDP Deflator fraction	Total cost after deflation	% of time allocated to this intervention	Total costs for this intervention
			Unit cost	Unit/item/pack	No. of units
(12th Feb 2021)21th feb to 02nd march 2021	incentives	Soap	1000	1	200	200000	1.15585	231170	1	231170
(12th Feb 2021)21th feb to 02nd march 2022	incentives	soda	600	1	200	120000	1.15585	138702	1	138702
(19th May 2021)21th feb to 02nd march 2021	Preparation of MDA	pen box	5500	50	2	11000	1.15585	12714.3	1	12714.3	385129	MDA sensitization
2021-06-02	Dessimination Meeting	notebook	1000	1	44	44000	1.15585	50857.4	0.2	10171.5	2542.87	each
2021-06-09	Drug distributors	Dispensing bags	10000	1	50	500000	1.15585	577925	1	577925
2021-06-09	Drug distributors	T-Shirts	12000	1	120	1440000	1.15585	1.66442e+06	1	1.66442e+06
2021-06-09	Drug distributors	bags	5500	1	105	577500	1.15585	667503	1	667503
2021-06-24	MDA coverage evaluation	incetives Soap	1000	1	750	750000	1.15585	866887	1	866887
2021-06-25	MDA coverage evaluation	Photocopies	1500	1	50	75000	1.15585	86688.7	1	86688.7
2021-11-05	Drug administration 5 additional Villages	Dispensing bags	10000	1	50	500000	1.15585	577925	1	577925
2021-11-05	Drug administration 5 additional Villages	T-Shirts	11000	1	85	935000	1.15585	1.08072e+06	1	1.08072e+06
2021-11-05	Drug administration 5 additional Villages	counter books	2500	1	35	87500	1.15585	101137	1	101137
2021-11-05	Drug administration 5 additional Villages	ruler	500	35	35	17500	1.15585	20227.4	1	20227.4
2021-11-05	Drug administration 5 additional Villages	pen box	5500	1	1	5500	1.15585	6357.17	1	6357.17	5.65233e+06	MDA Implementation
2021-11-17	Printing CDD guideline books	printing books	3000	1	670	2010000	1.15585	2.32326e+06	1	2.32326e+06	2.32326e+06	guideline development and printing
						0			Total	8.36581e+06
						0
						0
						0
						0
						0
						0
						0
						0
						0
						0
						0
						0
						0
						0
						0

[truncated: 3 more sheets: Contracted Services, Building and Maintanance, Training]
