# Supplementary material for: Cost analysis of implementing community-based mass drug administration for schistosomiasis control among adult individuals using community drug distributors in Ukerewe district council, North-Western Tanzania
Source: PLoS Negl Trop Dis. 2026 Jul 6;20(7):e0014470. doi: 10.1371/journal.pntd.0014470 (PMC13354067; doi:10.1371/journal.pntd.0014470)
Supplement: S2 Data — (XLSX) [file pntd.0014470.s002.xlsx]

## Sheet: Introduction
General Information
PROGRAM NAME
Costing Unit										MDA year 2022
Data Collector's Name										Capital cost		Sensitization	Training	MDA Implementation	MDA M&E	Grand total
Date (mm/dd/yy)										Equipments		0	0	0	0	0
										Buildings		5.23102e+06	1.37658e+06	0	0	6.60761e+06
										Total Capital		5.23102e+06	1.37658e+06	0	0	6.60761e+06
Informant Details
Informant Name			Informant Contact Details							Recurrent Cost
										personnel		1.3607e+07	7.64958e+06			2.12566e+07
										Supplies		321778	837953			1.15973e+06
										Utilities		996904	1.50643e+06			2.50334e+06
										Comodities						0
										Total Recurrent		1.49257e+07	9.99396e+06	0	0	2.49197e+07
										Total costing centers		2.01567e+07	1.13705e+07	0	0	3.15273e+07
										No of people reached		370	370
Start Date of Costing (mm/yyyy)										Annual Cost 2025						3.15273e+07
End Date of Costing (mm/yyyy)										cost in USD 2025
Total Months of Costing										%CONTRIBUTION TO ANNUAL COST
GDP Deflator 2022 - 2025			1.10767							Cost after inflation BoT Rate at
Discount Rate										Abbreviations
Exchange rate USD to TZS										Abbreviations

## Sheet: Personnel
	Descriptive information		Cost data								Distribution of Costs
Date (mm/dd/yy) (overwrite as appropriate)	Personel type	Position description	Financial information								Total costs	GDP Deflator Fraction	Total cost after Deflation	% of time allocated to this intervention	Total costs for this intervention
Start			Currency (USD, TSHS)	Loaded monthly salary	Payer	Number of months received salary for this intervention	Monthly Allowances	Payer	Number of months received allowance for this intervention	No. in position
	fPart time employee of the project	PROJECT INVESTIGATOR		1.99093e+06		12				1	23891200	1.10767	2.64636e+07	0.0130435	345177
	fPart time employee of the project	REGIONAL MEDICAL OFFICER		329500		12				1	3954000	1.10767	4.37973e+06	0.2	875946									% of time(days) spent on each MDA activity
	fPart time employee of the project	REGIONAL NTD COORDINATOR		329500		12				1	3954000	1.10767	4.37973e+06	0.2	875946										sensitizaton	training	Training	implementation	M&E	Dessimination	Total
	Full time employee of the project	LOGISTIC OFFICER		576047		12				1	6.91256e+06	1.10767	7.65684e+06	0.0130435	99871.8									DAYS	19	12.2	5	0	0	0	24
	Full time employee of the project	PROJECT ACCOUNTANT		1.24936e+06		12				1	1.49924e+07	1.10767	1.66066e+07	0.0130435	216608										0.791667	0.508333	0.208333	0	0	0	1
	Full time employee of the project	PROJECT MANAGER	TSHS	2758050		12		EKSF UKEREWE PROJECT FUNDS		1	33096600	1.10767	3.66601e+07	0.2	7.33203e+06
	Full time employee of the project	RESEARCH ASSISTANT 1		1.04097e+06		12				1	1.24916e+07	1.10767	1.38366e+07	0.0130435	180477
	Full time employee of the project	RESEARCH ASSISTANT 2		1.0742e+06		12				1	1.28904e+07	1.10767	1.42783e+07	0.0130435	186239
	Full time employee of the project	SOCIAL SCIENTIST		1.10336e+06		12				1	1.32404e+07	1.10767	1.4666e+07	0.2	2.93319e+06					1.30455e+07	3.26137e+06	for each activity
2022-04-11	MDA field work preparation 20 villages	community drug distributors					30000		1	137	4110000	1.10767	4.55253e+06	1	4.55253e+06
2022-04-11	MDA field work preparation 20 villages	Project Accountant					30000		3	1	90000	1.10767	99690.4	1	99690.4
2022-04-11	MDA field work preparation 20 villages	Project Coordinator ​					30000		3	1	90000	1.10767	99690.4	1	99690.4
2022-04-11	MDA field work preparation 20 villages	Project Driver					30000		3	1	90000	1.10767	99690.4	1	99690.4
2022-04-11	MDA field work preparation 20 villages	PROJECT INVESTIGATOR					120000		3	1	360000	1.10767	398762	1	398762
2022-04-11	MDA field work preparation 20 villages	RESEARCH ASSISTANTs					30000		3	1	90000	1.10767	99690.4	1	99690.4
2022-04-11	MDA field work preparation 20 villages	sub-village leaders					30000		1	137	4110000	1.10767	4.55253e+06	1	4.55253e+06
2022-04-11	MDA field work preparation 20 villages	Village Chairperson					10000		1	20	200000	1.10767	221534	1	221534
2022-04-11	MDA field work preparation 20 villages	Village executive officers					10000		1	20	200000	1.10767	221534	1	221534					1.03456e+07	1.3607e+07	MDA sensitization
											0				2.33911e+07					2.33911e+07
											0
											0
											0
											0
											0
											0
											0
											0
											0

## Sheet: Utilities
Time Period Information			Basic Descriptive Information							Distribution of Costs
Time Period(202.../202...)	Date (mm/dd/yy) (overwrite as appropriate)		Item Description	No. Units	Unit Cost	No. Months/Days	Total Costs for Period	GDP Deflator flaction	Total cost after Deflation	% of time allocated to this intervention	Total costs for this intervention
Code	Start	End		A	B	C	A x B x C
			HCWs and Laboratory tech Training (ferry Mza-Ukerewe-Mza) Person	7	10000	2	140000	1.10767	155074	1	155074
			HCWs and Laboratory tech Training (ferry Mza-Ukerewe-Mza) car	1	70000	2	140000	1.10767	155074	1	155074
			HCWs and Laboratory tech Training (fuel)	40	2500	1	100000	1.10767	110767	1	110767
			HCWs and Laboratory tech Training (transport for clinicians, laboratory peron)	1	20000	24	480000	1.10767	531682	1	531682
			HCWs and Laboratory tech Training Emergency)	1	500000	1	500000	1.10767	553835	1	553835	1.50643e+06	MDA training
		2022-04-11	MDA field work preparation 20 villages (ferry Mza-Ukerewe-Mza) Person	1	10000	2	20000	1.10767	22153.4	1	22153.4
		2022-04-11	MDA field work preparation 20 villages Fuel	200	2900	1	580000	1.10767	642449	1	642449
		2022-04-11	MDA field work preparation 20 villages emergency cost	1	300000	1	300000	1.10767	332301	1	332301	996904	MDA sensitization
										Total	2.50334e+06

## Sheet: Commodities
Time Period Information			Descriptive information				Cost data							Distribution of Costs
Time Period(202.../202...)	Date (mm/dd/yy) (overwrite as appropriate)		Item	Description of item	Payer	Date of purchase	Item cost			Total	GDP Deflator flaction	Total cost after Deflation	% of time allocated to this intervention	Total costs for this intervention
Code	Start	End					Unit cost	Unit/item/pack	No. of units per item/unit
										0	0	0		0
										0	#REF!	#REF!		#REF!
										0	#REF!	#REF!		#REF!
										0	#REF!	#REF!		#REF!
										0	#REF!	#REF!		#REF!
										0	#REF!	#REF!		#REF!
										0	#REF!	#REF!		#REF!
										0	#REF!	#REF!		#REF!
										0	#REF!	#REF!		#REF!
										0	#REF!	#REF!		#REF!
										0	#REF!	#REF!		#REF!
										0	#REF!	#REF!		#REF!
										0	#REF!	#REF!		#REF!
										0	#REF!	#REF!		#REF!
										0	#REF!	#REF!		#REF!
										0	#REF!	#REF!		#REF!
										0	#REF!	#REF!		#REF!
										0	#REF!	#REF!		#REF!
										0	#REF!	#REF!		#REF!
										0	#REF!	#REF!		#REF!
										0	#REF!	#REF!		#REF!
										0	#REF!	#REF!		#REF!
										0	#REF!	#REF!		#REF!
										0	#REF!	#REF!		#REF!
										0	#REF!	#REF!		#REF!
										0	#REF!	#REF!		#REF!
										0	#REF!	#REF!		#REF!
										0	#REF!	#REF!		#REF!
										0	#REF!	#REF!		#REF!
										0	#REF!	#REF!		#REF!
										0	#REF!	#REF!		#REF!
														#REF!

## Sheet: Equipment
Descriptive information													Distribution of Costs
Item	Description of item	Date of purchase	Item cost			Total	Useful life years	Annutization factor	Annual Cost	GDP Deflator fraction	Total cost after Deflation	% use to intervention	Total costs for this intervention
			Unit cost	Unit/item/pack	No. of units
furniture	small office cabinet	2021-03-10	80000	item	0	0	8	7.0197	0	1.10767	0	0.2	0
Laptop		2020-10-01	2645000	Pc	0	0	4	3.7171	0	1.10767	0	0.2	0
Printer		2020-10-01	402542	Pc	0	0	4	3.7171	0	1.10767	0	0.2	0
Desktop Computer		2020-10-01	1.68644e+06	Pc	0	0	4	3.7171	0	1.10767	0	0.2	0
UPS		2020-10-01	198000	PC	0	0	4	3.7171	0	1.10767	0	0.2	0
furnitures	office chairs, Tables	2020-11-20	3593100	item	0	0	8	7.0197	0	1.10767	0	0.2	0
Vehicle	car	2006	6400000	item	0	0	10	4.5797	0	1.68471	0	0.2	0
													0	0	for each activity

## Sheet: Supplies
Time Period Information		Descriptive information									Distribution of Costs
Time Period(202.../202...)	Date (mm/dd/yy) (overwrite as appropriate)	Item	Payer	Description of item	Item cost			Total	GDP Deflator fraction	Total cost after deflation	% of time allocated to this intervention	Total costs for Ukerewe Schistosomiasis Control Program (USCP) services
Code	Start				Unit cost	Unit/item/pack	No. of units
	2022-04-11	MDA field work preparation 20 villages		counterbooks	1500	1	137	205500	1.10767	227626	1	227626
	2022-04-11	MDA field work preparation 20 villages		ruler	500	1	137	68500	1.10767	75875.5	1	75875.5
	2022-04-11	MDA field work preparation 20 villages		pen	5500	1	3	16500	1.10767	18276.6	1	18276.6
												321778	MDA sensitization

## Sheet: Contracted Services
Time Period Information			Basic Descriptive Information
Time Period(2021/22)	Date (mm/dd/yy) (overwrite as appropriate)		Payer	Item Description	No. Units	Unit Cost	Total Costs	GDP Deflator fraction	Total cost after deflation	% to Ukerewe Schistosomiasis Control Program (USCP) services	Total costs for Ukerewe Schistosomiasis Control Program (USCP) services
Code	Start	End
							0	#REF!	#REF!		#REF!
							0	#REF!	#REF!		#REF!
							0	#REF!	#REF!		#REF!
							0	#REF!	#REF!		#REF!
							0	#REF!	#REF!		#REF!
							0	#REF!	#REF!		#REF!
							0	#REF!	#REF!		#REF!
							0	#REF!	#REF!		#REF!
							0	#REF!	#REF!		#REF!
							0	#REF!	#REF!		#REF!
							0	#REF!	#REF!		#REF!
							0	#REF!	#REF!		#REF!
							0	#REF!	#REF!		#REF!
							0	#REF!	#REF!		#REF!
							0	#REF!	#REF!		#REF!
							0	#REF!	#REF!		#REF!
							0	#REF!	#REF!		#REF!
							0	#REF!	#REF!		#REF!
							0	#REF!	#REF!		#REF!
							0	#REF!	#REF!		#REF!
							0	#REF!	#REF!		#REF!
							0	#REF!	#REF!		#REF!
							0	#REF!	#REF!		#REF!
							0	#REF!	#REF!		#REF!
							0	#REF!	#REF!		#REF!

## Sheet: Building and Maintanance
	Descriptive information
Date (dd/mm/yy)	Basic description of buildings / rooms (Select from down drop)	Units for floor space (m2 or ft2)	Floor Space Area	Currency	Unit Cost for Floor Space	No. of months	Total Costs	GDP Deflator fraction	Total cost after deflation	Percent to this intervention	Total costs for this intervention
	UKEREWE OFFICE RENTED	m2	1		1800000	12	21600000	1.10767	2.39257e+07	0.2	4.78514e+06
	Project investigator ffice	m2	17.4		18000	12	3758400	1.10767	4.16307e+06	0.2	832614
	Project Manager	m2	5.616		18000	12	1213056	1.10767	1.34367e+06	0.2	268733
	Research Assistant	m2	6.23		18000	12	1.34568e+06	1.10767	1.49057e+06	0.2	298114
	Project Accountant	m3	8.84		18000	12	1909440	1.10767	2.11503e+06	0.2	423006
										Total	6.60761e+06	1.6519e+06	for each activity

## Sheet: Training
Time Period Information		Descriptive information						Cost data
Time Period(2021/22)	Start date (dd/mm/yy)	Training/Meeting name	Training/Meeting dates	No. of days of training	No. of facilitators	Payer	No. of participants	Conference package (incl. rental space, meals, etc.)			Participants									Facilitators												Materials and supplies			Total Cost of Training	GDP Deflator fraction	Total cost after deflation	% to this intervention	Total Cost for trainees & facilitators	Total Cost for material and supplies	Total Cost for this intervention
											Transport			per diem			Lodging			Honorium			Transport			per diem			Lodging
								Unit cost	No. of units	Total (E*F)	Unit cost	No. of units	Total (H*I)	Unit cost	No. of units	Total (K*L)	Unit cost	No. of units	Total (O*P)	Unit cost	No. of units	Total (R*S)	Unit cost	No. of units	Total (U*V)	Unit cost	No. of units	Total (X*Y)	Unit cost	No. of units	Total (AA*AB)	Unit cost	No. of units	Total (AD*AE)
	2022-02-09	HCWs and Laboratory tech Training	11-15 feb 2022	5	1		38			0			0	6306000	1	6306000			0			0			0	120000	5	600000			0	756500	1	756500	7662500	1.10767	8.48753e+06	1	7.64958e+06	837953	8.48753e+06
										0			0			0			0			0			0			0			0
										0			0			0			0			0			0			0			0
										0			0			0			0			0			0			0			0
										0			0			0			0			0			0			0			0
										0			0			0			0			0			0			0			0
										0			0			0			0			0			0			0			0
										0			0			0			0			0			0			0			0
										0			0			0			0			0			0			0			0
										0			0			0			0			0			0			0			0
										0			0			0			0			0			0			0			0
										0			0			0			0			0			0			0			0
										0			0			0			0			0			0			0			0
										0			0			0			0			0			0			0			0
										0			0			0			0			0			0			0			0
										0			0			0			0			0			0			0			0
										0			0			0			0			0			0			0			0
										0			0			0			0			0			0			0			0
										0			0			0			0			0			0			0			0
										0			0			0			0			0			0			0			0
										0			0			0			0			0			0			0			0
										0			0			0			0			0			0			0			0
										0			0			0			0			0			0			0			0
										0			0			0			0			0			0			0			0
										0			0			0			0			0			0			0			0
										0			0			0			0			0			0			0			0
										0			0			0			0			0			0			0			0
										0			0			0			0			0			0			0			0
										0			0			0			0			0			0			0			0
										0			0			0			0			0			0			0			0
										0			0			0			0			0			0			0			0
