# Supplementary material for: Cost analysis of implementing community-based mass drug administration for schistosomiasis control among adult individuals using community drug distributors in Ukerewe district council, North-Western Tanzania
Source: PLoS Negl Trop Dis. 2026 Jul 6;20(7):e0014470. doi: 10.1371/journal.pntd.0014470 (PMC13354067; doi:10.1371/journal.pntd.0014470)
Supplement: S3 Data — (XLSX) [file pntd.0014470.s003.xlsx]

## Sheet: Introduction
General Information
PROGRAM NAME
Costing Unit										MDA year 2023 for 20 villages
Date (mm/dd/yy)										Capital cost		Sensitization	Training	MDA Implementation	MDA M&E	Grand Total
										Equipments		0	0	0	0	0
										Buildings		1.2482e+06	124820	2.62121e+06	2.37157e+06	6.3658e+06
Informant Details										Total Capital		1.2482e+06	124820	2.62121e+06	2.37157e+06	6.3658e+06
Informant Name			Informant Contact Details
										Recurrent Cost
										personnel		2.38417e+07	2.72708e+07	5.76592e+07	2.95242e+07	1.38296e+08
										Supplies		4.67672e+06	504755	1.73196e+06	4.78077e+06	1.16942e+07
										Utilities		4.61024e+06		5.81183e+06	3.62293e+06	1.4045e+07
										Comodities				1.61424e+08		1.61424e+08
										Total Recurrent		3.31286e+07	2.77755e+07	2.26627e+08	3.79279e+07	3.25459e+08
										Total costing centers		3.43768e+07	2.79003e+07	2.29249e+08	4.02995e+07	3.31825e+08
Evaluation Periods and References										No of people reached		370	370	90105	11232
Start Date of Costing (mm/yyyy)										Annual Cost 2025						3.31825e+08
Total Months of Costing										cost in USD 2025
GDP Deflator 2023 - 2025			1.06714
Discount Rate
Exchange rate USD to TZS

## Sheet: Personnel
	Descriptive information		Cost data								Distribution of Costs
Date (mm/dd/yy) (overwrite as appropriate)	Activity	Position description	Financial information								Total costs	GDP Deflator Fraction	Total cost after Deflation	% of time allocated to this intervemtion	Total costs for this intervention
Start			Currency (USD, TSHS)	Loaded monthly salary	Payer	Number of months received salary for this intervention	Monthly Allowances	Payer	Number of months received allowance for this intervention	No. in position
2023-06-01	Data entry,cleaning and analysis	Statistician	Tshs				100000	EKSF Ukerewe	1	30	3000000	1.06714	3.20141e+06	1	3.20141e+06
	fPart time employee of the project	PROJECT INVESTIGATOR		1985800		12				1	23829600	1.06714	2.54294e+07	0.2	5.08588e+06									% of time(days) spent on each MDA activity
	fPart time employee of the project	REGIONAL MEDICAL OFFICCER		355042		12				1	4260500	1.06714	4.54653e+06	0.2	909306										sensitizaton	Training	Training	implementation	M&E	combined sensitization and implementation	Total
	fPart time employee of the project	REGIONAL NTD COODINATOR		355042		12				1	4260500	1.06714	4.54653e+06	0.2	909306									DAYS	70	5	7	147	133	38	357
	Full time employee of the project	LOGISTIC OFFICER	Tshs	576047		12		EKSF Ukerewe		1	6.91256e+06	1.06714	7.37664e+06	0.213043	1.57154e+06										0.196078	0.0140056	0.0196078	0.411765	0.372549		1
	Full time employee of the project	PROJECT ACCOUNTANT	Tshs	1.24936e+06		12		EKSF Ukerewe		1	1.49924e+07	1.06714	1.59989e+07	0.243478	3.89538e+06
	Full time employee of the project	PROJECT MANAGER	Tshs	3.02496e+06		1		EKSF Ukerewe		1	3.02496e+06	1.06714	3.22804e+06	0.13913	449119
	Full time employee of the project	PROJECT MANAGER	Tshs	2758050		6		EKSF Ukerewe		1	16548300	1.06714	1.76593e+07	0.13913	2.45694e+06
	Full time employee of the project	RESEARCH ASSISTANT 1	Tshs	1.04097e+06		12		EKSF Ukerewe		1	1.24916e+07	1.06714	1.33302e+07	0.182609	2.43422e+06					2.22253e+07	5.55632e+06	each activity
	Full time employee of the project	RESEARCH ASSISTANT 2	Tshs	1.0742e+06		12		EKSF Ukerewe		1	1.28904e+07	1.06714	1.37558e+07	0.182609	2.51193e+06
	Full time employee of the project	SOCIAL SCIENTIST	Tshs	772355		1		EKSF Ukerewe		1	772355	1.06714	824207	1	824207
	Full time employee of the project	SOCIAL SCIENTIST	Tshs	1.10336e+06		1		EKSF Ukerewe		1	1.10336e+06	1.06714	1.17744e+06	1	1.17744e+06
2023-09-15	MDA Coverage Evaluation	Project Accountant Nansio	Tshs				30000	EKSF Ukerewe	6	2	360000	1.06714	384169	1	384169
2023-09-15	MDA Coverage Evaluation	Project Accountant Ukara	Tshs				60000	EKSF Ukerewe	5	2	600000	1.06714	640281	1	640281
2023-09-15	MDA Coverage Evaluation	Project driver nansio	Tshs				30000	EKSF Ukerewe	7	1	210000	1.06714	224098	1	224098
2023-09-15	MDA Coverage Evaluation	Project driver ukara	Tshs				60000	EKSF Ukerewe	1	1	60000	1.06714	64028.1	1	64028.1
2023-09-15	MDA Coverage Evaluation	Project Investigator	Tshs				120000	EKSF Ukerewe	10	1	1200000	1.06714	1.28056e+06	1	1.28056e+06
2023-09-15	MDA Coverage Evaluation	project manager Nansio	Tshs				30000	EKSF Ukerewe	6	1	180000	1.06714	192084	1	192084
2023-09-15	MDA Coverage Evaluation	project manager Ukara	Tshs				60000	EKSF Ukerewe	5	1	300000	1.06714	320141	1	320141
2023-09-15	MDA Coverage Evaluation	Project Research Assistant ​Nansio	Tshs				30000	EKSF Ukerewe	6	1	180000	1.06714	192084	1	192084
2023-09-15	MDA Coverage Evaluation	Project Research Assistant ​Ukara	Tshs				60000	EKSF Ukerewe	5	1	300000	1.06714	320141	1	320141
2023-09-15	MDA Coverage Evaluation	Research assistant	Tshs				80000	EKSF Ukerewe	11	5	4400000	1.06714	4.6954e+06	1	4.6954e+06
2023-09-15	MDA Coverage Evaluation	sub village leaders	Tshs				10000	EKSF Ukerewe	1	138	1380000	1.06714	1.47265e+06	1	1.47265e+06
2023-09-15	MDA Coverage Evaluation	Trainers and ODK developer	Tshs				100000	EKSF Ukerewe	5	1	500000	1.06714	533568	1	533568
2023-09-15	MDA Coverage Evaluation	Village chairpersons	Tshs				20000	EKSF Ukerewe	1	20	400000	1.06714	426854	1	426854
2023-09-15	MDA Coverage Evaluation	village executive officers	Tshs				20000	EKSF Ukerewe	1	20	400000	1.06714	426854	1	426854
10th- 21th april 2023	MDA Coverage Evaluation april 2023	Project Investigator	Tshs				120000	EKSF Ukerewe	10	1	1200000	1.06714	1.28056e+06	1	1.28056e+06
10th- 21th april 2023	MDA Coverage Evaluation april 2023	Project Research Assistant ​Ukara	Tshs				60000	EKSF Ukerewe	4	2	480000	1.06714	512225	1	512225
10th- 21th april 2023	MDA Coverage Evaluation april 2023	Project Research Assistant ​Nansio	Tshs				30000	EKSF Ukerewe	7	2	420000	1.06714	448197	1	448197
10th- 21th april 2023	MDA Coverage Evaluation april 2023	Project Accountant Ukara	Tshs				60000	EKSF Ukerewe	4	1	240000	1.06714	256113	1	256113
10th- 21th april 2023	MDA Coverage Evaluation april 2023	Project Accountant Nansio	Tshs				30000	EKSF Ukerewe	7	1	210000	1.06714	224098	1	224098
10th- 21th april 2023	MDA Coverage Evaluation april 2023	Project driver ukara	Tshs				60000	EKSF Ukerewe	4	1	240000	1.06714	256113	1	256113
10th- 21th april 2023	MDA Coverage Evaluation april 2023	Project driver nansio	Tshs				30000	EKSF Ukerewe	7	1	210000	1.06714	224098	1	224098
10th- 21th april 2023	MDA Coverage Evaluation april 2023	Research assistant	Tshs				80000	EKSF Ukerewe	11	4	3520000	1.06714	3.75632e+06	1	3.75632e+06
10th- 21th april 2023	MDA Coverage Evaluation april 2023	Trainers and ODK developer	Tshs				100000	EKSF Ukerewe	5	1	500000	1.06714	533568	1	533568					2.39679e+07	2.95242e+07	MDA evaluation
10th- 21th april 2023	MDA Coverage Evaluation april 2023	Village chairpersons	Tshs				15000	EKSF Ukerewe	1	20	300000	1.06714	320141	1	320141
10th- 21th april 2023	MDA Coverage Evaluation april 2023	village executive officers	Tshs				15000	EKSF Ukerewe	1	20	300000	1.06714	320141	1	320141
10th- 21th april 2023	MDA Coverage Evaluation april 2023	sub village leaders	Tshs				10000	EKSF Ukerewe	1	137	1370000	1.06714	1.46198e+06	1	1.46198e+06
2023-06-13	MDA Implimentation	3HCWs from 18 health facilities	Tshs				30000	EKSF Ukerewe	2	54	3240000	1.06714	3.45752e+06	1	3.45752e+06
2023-06-13	MDA Implimentation	Community Drug distributors	Tshs				30000	EKSF Ukerewe	2	140	8400000	1.06714	8.96394e+06	1	8.96394e+06
2023-06-13	MDA Implimentation	District Medical officer	Tshs				50000	EKSF Ukerewe	3	1	150000	1.06714	160070	1	160070
2023-06-13	MDA Implimentation	District Pharmacist	Tshs				50000	EKSF Ukerewe	4	3	600000	1.06714	640281	1	640281
2023-06-13	MDA Implimentation	Doctors Nansio	Tshs				50000	EKSF Ukerewe	2	2	200000	1.06714	213427	1	213427
2023-06-13	MDA Implimentation	Doctors Ukara	Tshs				100000	EKSF Ukerewe	4	1	400000	1.06714	426854	1	426854
2023-06-13	MDA Implimentation	NTD coordinator	Tshs				50000	EKSF Ukerewe	4	2	400000	1.06714	426854	1	426854
2023-06-13	MDA Implimentation	Nurses Nansio	Tshs				50000	EKSF Ukerewe	2	3	300000	1.06714	320141	1	320141
2023-06-13	MDA Implimentation	Nurses Ukara	Tshs				100000	EKSF Ukerewe	5	1	500000	1.06714	533568	1	533568
2023-06-13	MDA Implimentation	Project Accountant Nansio	Tshs				30000	EKSF Ukerewe	3	1	90000	1.06714	96042.2	1	96042.2
2023-06-13	MDA Implimentation	Project Accountant Ukara	Tshs				65000	EKSF Ukerewe	2	1	130000	1.06714	138728	1	138728
2023-06-13	MDA Implimentation	Project driver nansio	Tshs				50000	EKSF Ukerewe	4	1	200000	1.06714	213427	1	213427
2023-06-13	MDA Implimentation	Project driver ukara	Tshs				30000	EKSF Ukerewe	3	1	90000	1.06714	96042.2	1	96042.2
2023-06-13	MDA Implimentation	Project Investigator	Tshs				120000	EKSF Ukerewe	5	1	600000	1.06714	640281	1	640281
2023-06-13	MDA Implimentation	project manager Nansio	Tshs				30000	EKSF Ukerewe	3	2	180000	1.06714	192084	1	192084
2023-06-13	MDA Implimentation	project manager Ukara	Tshs				65000	EKSF Ukerewe	2	2	260000	1.06714	277455	1	277455
2023-06-13	MDA Implimentation	Project Research Assistant ​Ukara	Tshs				65000	EKSF Ukerewe	2	1	130000	1.06714	138728	1	138728
2023-06-13	MDA Implimentation	sub village leaders	Tshs				30000	EKSF Ukerewe	2	140	8400000	1.06714	8.96394e+06	1	8.96394e+06
2023-06-13	MDA Implimentation	Village chairpersons	Tshs				20000	EKSF Ukerewe	1	20	400000	1.06714	426854	1	426854
2023-06-13	MDA Implimentation	village executive officers	Tshs				20000	EKSF Ukerewe	1	20	400000	1.06714	426854	1	426854
2023-06-13	MDA Implimentation	Ward executive officers	Tshs				20000	EKSF Ukerewe	1	15	300000	1.06714	320141	1	320141
2023-11-10	MDA Implimentation in schools 11 Villages	Conference Hall setters	Tshs				100000	EKSF Ukerewe	1	1	100000	1.06714	106714	1	106714
2023-11-10	MDA Implimentation in schools 11 Villages	DMO	Tshs				100000	EKSF Ukerewe	1	1	100000	1.06714	106714	1	106714
2023-11-10	MDA Implimentation in schools 11 Villages	Drivers	Tshs				30000	EKSF Ukerewe	1	3	90000	1.06714	96042.2	1	96042.2
2023-11-10	MDA Implimentation in schools 11 Villages	Facilitators	Tshs				40000	EKSF Ukerewe	1	12	480000	1.06714	512225	1	512225
2023-11-10	MDA Implimentation in schools 11 Villages	NTD coordinator-Afya	Tshs				50000	EKSF Ukerewe	2	1	100000	1.06714	106714	1	106714
2023-11-10	MDA Implimentation in schools 11 Villages	NTD coordinator-Elimu	Tshs				50000	EKSF Ukerewe	2	1	100000	1.06714	106714	1	106714
2023-11-10	MDA Implimentation in schools 11 Villages	project accountant	Tshs				30000	EKSF Ukerewe	8	1	240000	1.06714	256113	1	256113
2023-11-10	MDA Implimentation in schools 11 Villages	project driver	Tshs				30000	EKSF Ukerewe	8	1	240000	1.06714	256113	1	256113
2023-11-10	MDA Implimentation in schools 11 Villages	Project Investigator	Tshs				120000	EKSF Ukerewe	8	1	960000	1.06714	1.02445e+06	1	1.02445e+06
2023-11-10	MDA Implimentation in schools 11 Villages	Project manager	Tshs				30000	EKSF Ukerewe	8	1	240000	1.06714	256113	1	256113
2023-11-10	MDA Implimentation in schools 11 Villages	Project reseach assistants	Tshs				30000	EKSF Ukerewe	8	2	480000	1.06714	512225	1	512225
2023-11-10	MDA Implimentation in schools 11 Villages	Refund for FLHWS	Tshs				10000	EKSF Ukerewe	1	38	380000	1.06714	405512	1	405512
2023-11-10	MDA Implimentation in schools 11 Villages	School Teachers	Tshs				40000	EKSF Ukerewe	2	15	1200000	1.06714	1.28056e+06	1	1.28056e+06
2023-11-10	MDA Implimentation in schools 11 Villages	Teachers and Wec	Tshs				10000	EKSF Ukerewe	1	161	1610000	1.06714	1.71809e+06	1	1.71809e+06					3.38175e+07	5.76592e+07	MDA implimentation
2023-06-11	MDA Sensitization	Community Drug distributors	Tshs				10000	EKSF Ukerewe	1	140	1400000	1.06714	1.49399e+06	1	1.49399e+06
2023-06-11	MDA Sensitization	NTD coordinator	Tshs				50000	EKSF Ukerewe	5	1	250000	1.06714	266784	1	266784
2023-06-11	MDA Sensitization	Project Accountant Nansio	Tshs				30000	EKSF Ukerewe	4	1	120000	1.06714	128056	1	128056
2023-06-11	MDA Sensitization	Project Accountant Ukara	Tshs				65000	EKSF Ukerewe	2	1	130000	1.06714	138728	1	138728
2023-06-11	MDA Sensitization	Project driver nansio	Tshs				30000	EKSF Ukerewe	4	1	120000	1.06714	128056	1	128056
2023-06-11	MDA Sensitization	Project driver Ukara	Tshs				65000	EKSF Ukerewe	2	1	130000	1.06714	138728	1	138728
2023-06-11	MDA Sensitization	Project Investigator	Tshs				120000	EKSF Ukerewe	6	1	720000	1.06714	768338	1	768338
2023-06-11	MDA Sensitization	Project Research assistant Nansio	Tshs				30000	EKSF Ukerewe	4	2	240000	1.06714	256113	1	256113
2023-06-11	MDA Sensitization	Project Research assistant Ukara	Tshs				65000	EKSF Ukerewe	2	2	260000	1.06714	277455	1	277455
2023-06-11	MDA Sensitization	sub village leaders	Tshs				10000	EKSF Ukerewe	1	140	1400000	1.06714	1.49399e+06	1	1.49399e+06
2023-06-11	MDA Sensitization	Village chairpersons	Tshs				10000	EKSF Ukerewe	1	20	200000	1.06714	213427	1	213427
2023-06-01	MDA Sensitization and implimentation	3HCWs from 18 health facilities	Tshs				30000	EKSF Ukerewe	2	54	3240000	1.06714	3.45752e+06	1	3.45752e+06
2023-06-01	MDA Sensitization and implimentation	Community Drug distributors	Tshs				30000	EKSF Ukerewe	2	137	8220000	1.06714	8.77185e+06	1	8.77185e+06
2023-06-01	MDA Sensitization and implimentation	District Medical officer	Tshs				100000	EKSF Ukerewe	2	1	200000	1.06714	213427	1	213427
2023-06-01	MDA Sensitization and implimentation	District Pharmacist	Tshs				50000	EKSF Ukerewe	3	1	150000	1.06714	160070	1	160070
2023-06-01	MDA Sensitization and implimentation	Doctors Nansio	Tshs				50000	EKSF Ukerewe	4	2	400000	1.06714	426854	1	426854
2023-06-01	MDA Sensitization and implimentation	Doctors Ukara	Tshs				50000	EKSF Ukerewe	4	2	400000	1.06714	426854	1	426854
2023-06-01	MDA Sensitization and implimentation	NTD coordinator	Tshs				50000	EKSF Ukerewe	3	1	150000	1.06714	160070	1	160070
2023-06-01	MDA Sensitization and implimentation	Nurses Nansio	Tshs				50000	EKSF Ukerewe	4	3	600000	1.06714	640281	1	640281
2023-06-01	MDA Sensitization and implimentation	Nurses Ukara	Tshs				50000	EKSF Ukerewe	4	3	600000	1.06714	640281	1	640281
2023-06-01	MDA Sensitization and implimentation	Project Accountant Nansio	Tshs				60000	EKSF Ukerewe	4	1	240000	1.06714	256113	1	256113
2023-06-01	MDA Sensitization and implimentation	Project Accountant Ukara	Tshs				60000	EKSF Ukerewe	6	2	720000	1.06714	768338	1	768338
2023-06-01	MDA Sensitization and implimentation	Project driver nansio	Tshs				30000	EKSF Ukerewe	2	1	60000	1.06714	64028.1	1	64028.1
2023-06-01	MDA Sensitization and implimentation	Project driver ukara	Tshs				60000	EKSF Ukerewe	4	1	240000	1.06714	256113	1	256113
2023-06-01	MDA Sensitization and implimentation	Project Investigator	Tshs				120000	EKSF Ukerewe	5	1	600000	1.06714	640281	1	640281
2023-06-01	MDA Sensitization and implimentation	project manager Nansio	Tshs				30000	EKSF Ukerewe	2	1	60000	1.06714	64028.1	1	64028.1
2023-06-01	MDA Sensitization and implimentation	project manager Ukara	Tshs				60000	EKSF Ukerewe	4	1	240000	1.06714	256113	1	256113
2023-06-01	MDA Sensitization and implimentation	Project Research Assistant ​Ukara	Tshs				30000	EKSF Ukerewe	2	1	60000	1.06714	64028.1	1	64028.1
2023-06-01	MDA Sensitization and implimentation	sub village leaders	Tshs				30000	EKSF Ukerewe	2	137	8220000	1.06714	8.77185e+06	1	8.77185e+06
2023-06-01	MDA Sensitization and implimentation	Village chairpersons	Tshs				20000	EKSF Ukerewe	1	20	400000	1.06714	426854	1	426854
2023-06-01	MDA Sensitization and implimentation	village executive officers	Tshs				20000	EKSF Ukerewe	1	20	400000	1.06714	426854	1	426854
2023-06-01	MDA Sensitization and implimentation	Ward executive officers	Tshs				20000	EKSF Ukerewe	1	15	300000	1.06714	320141	1	320141
2023-06-01	MDA Sensitization and implimentation 10	village executive officers	Tshs				10000	EKSF Ukerewe	1	20	200000	1.06714	213427	1	213427
2023-06-01	MDA Sensitization and implimentation 2	Project Investigator	Tshs				120000	EKSF Ukerewe	2	1	240000	1.06714	256113	1	256113
2023-06-01	MDA Sensitization and implimentation 3	project manager Nansio	Tshs				30000	EKSF Ukerewe	2	1	60000	1.06714	64028.1	1	64028.1
2023-06-01	MDA Sensitization and implimentation 4	Project Research assistant Ukara	Tshs				60000	EKSF Ukerewe	2	2	240000	1.06714	256113	1	256113
2023-06-01	MDA Sensitization and implimentation 5	Project Accountant Nansio	Tshs				30000	EKSF Ukerewe	2	1	60000	1.06714	64028.1	1	64028.1
2023-06-01	MDA Sensitization and implimentation 6	Project driver nansio	Tshs				30000	EKSF Ukerewe	2	1	60000	1.06714	64028.1	1	64028.1
2023-06-01	MDA Sensitization and implimentation 7	Community Drug distributors	Tshs				10000	EKSF Ukerewe	1	137	1370000	1.06714	1.46198e+06	1	1.46198e+06
2023-06-01	MDA Sensitization and implimentation 8	sub village leaders	Tshs				10000	EKSF Ukerewe	1	137	1370000	1.06714	1.46198e+06	1	1.46198e+06
2023-06-01	MDA Sensitization and implimentation 9	Village chairpersons	Tshs				10000	EKSF Ukerewe	1	20	200000	1.06714	213427	1	213427					3.65707e+07	2.38417e+07	MDA Sensitization
			Tshs					EKSF Ukerewe			0			Total	1.16581e+08					1.16581e+08
			Tshs					EKSF Ukerewe			0
			Tshs					EKSF Ukerewe			0
			Tshs					EKSF Ukerewe			0
			Tshs					EKSF Ukerewe			0
			Tshs					EKSF Ukerewe			0
			Tshs					EKSF Ukerewe			0
			Tshs					EKSF Ukerewe			0

## Sheet: Utilities
	Basic Descriptive Information							Distribution of Costs
Date (mm/dd/yy) (overwrite as appropriate)	Item Description	No. Units	Unit Cost	No. Months	Total Costs for Period	GDP Deflator flaction	Total cost after Deflation	% of time allocated to this intervention	Total costs for this intervention
Start		A	B	C	A x B x C
2023-09-16	MDA coverage evaluation (Car transportation costs)	1	80000	2	160000	1.06714	170742	1	170742
10th- 21th april 2023	MDA coverage evaluation (Car transportation costs)	2	80000	2	320000	1.06714	341483	1	341483
2023-09-17	MDA coverage evaluation (emergency costs)	1	500000	1	500000	1.06714	533568	1	533568
10th- 21th april 2023	MDA coverage evaluation (emergency costs)	1	500000	1	500000	1.06714	533568	1	533568
2023-09-17	MDA coverage evaluation (fuel costs)	170	3500	1	595000	1.06714	634946	1	634946
10th- 21th april 2023	MDA coverage evaluation (fuel costs)	160	3500	1	560000	1.06714	597596	1	597596
2023-09-15	MDA coverage evaluation( ferry costs Mza-Ukerewe-MZA)	11	20000	2	440000	1.06714	469540	1	469540
10th- 21th april 2023	MDA coverage evaluation( ferry costs Mza-Ukerewe-MZA)	8	20000	2	320000	1.06714	341483	1	341483	3.62293e+06	MDA EVALUATION
2023-01-13	MDA implimentation ( ferry costs Mza-Ukerewe-MZA)	2	12000	3	72000	1.06714	76833.8	1	76833.8
2023-01-13	MDA implimentation ( fuel for 2 cars)	400	3300	1	1320000	1.06714	1.40862e+06	1	1.40862e+06
2023-01-13	MDA implimentation (emergency cost)	1	500000	1	500000	1.06714	533568	1	533568
2023-01-13	MDA implimentation (Vehicle hire)	1	80000	2	160000	1.06714	170742	1	170742
2023-11-10	MDA Implimentation in schools 11 Villages (emergency)	1	150000	1	150000	1.06714	160070	1	160070
2023-01-13	MDA implimentation monitoring( communication cost)	1	150000	1	150000	1.06714	160070	1	160070	5.81183e+06	MDA IMPLEMENTATION
2025-01-11	MDA sensitization ( ferry costs Mza-Ukerewe-MZA)	9	12000	2	216000	1.06714	230501	1	230501
2025-01-11	MDA sensitization (emergency cost)	1	300000	1	300000	1.06714	320141	1	320141
2025-01-11	MDA sensitization (fuel)	100	3300	1	330000	1.06714	352155	1	352155
2025-01-11	MDA sensitization (renting speakers)	3	100000	1	300000	1.06714	320141	1	320141
2025-01-11	MDA sensitization (Vehicle hire)	1	80000	1	80000	1.06714	85370.8	1	85370.8	4.61024e+06	MDA sensitization
2023-06-01	MDA Sensitization and implimentation ( emergency cost)	1	500000	1	500000	1.06714	533568	1	533568
2023-06-01	MDA Sensitization and implimentation ( ferry costs Mza-Ukerewe-MZA)	2	12000	4	96000	1.06714	102445	1	102445
2023-06-01	MDA Sensitization and implimentation ( fuel for 2 cars)	1	3300	400	1320000	1.06714	1.40862e+06	1	1.40862e+06
2023-06-01	MDA Sensitization and implimentation ( Vehicle hiring)	7	350000	1	2450000	1.06714	2.61448e+06	1	2.61448e+06
2023-02-03	MDA Sensitization and implimentation ( Vehicle hiring)	1	802400	1	802400	1.06714	856270	1	856270
2023-06-01	MDA Sensitization and implimentation ( vehicle transportation)	2	80000	1	160000	1.06714	170742	1	170742
2023-06-01	MDA Sensitization and implimentation 2 ( emergency cost)	1	200000	1	200000	1.06714	213427	1	213427
2023-06-01	MDA Sensitization and implimentation 2( fuel for 2 cars)	1	3300	200	660000	1.06714	704310	1	704310	6.60386e+06
								Total	1.4045e+07	1.4045e+07

## Sheet: Commodities
Time Period Information		Descriptive information				Cost data							Distribution of Costs
Time Period(202.../202...)	Date (mm/dd/yy) (overwrite as appropriate)	Item	Description of item	Payer	Date of purchase	Item cost			Total	GDP Deflator flaction	Total cost after Deflation	% of time allocated to Ukerewe Schistosomiasis Control Program (USCP) services	Total costs for Ukerewe Schistosomiasis Control Program (USCP) services
Code	Start					Unit cost	Unit/item/pack	No. of units per item/unit
		Medicines	Medicines for emergency		2023-06-01	150000	1	1	150000	1.06714	160070	1	160070
		Medicines	Medicines for emergency		2023-01-13	100000	1	1	100000	1.06714	106714	1	106714
		Medicines	Praziquantel		2023-06-13	434	1000	288000	124992000	1.06714	1.33383e+08	1	1.33383e+08
		Medicines	Albendazole		2023-06-13	529	200	49200	26026800	1.06714	2.77741e+07	1	2.77741e+07
													1.61424e+08	MDA Implentation

## Sheet: Equipment
Descriptive information													Distribution of Costs
Item	Description of item	Date of purchase	Item cost			Total	Useful life years	Annutization factor	Annual Cost	GDP Deflator fraction	Total cost after Deflation	% use to this intervention	Total costs for this intervention
			Unit cost	Unit/item/pack	No. of units
furniture	small office cabinet	2021-03-10	80000	item	0	0	15	7.0197	0	1.06714	0	0.2	0
Laptop		2020-10-01	2645000	Pc	0	0	4	3.7171	0	1.06714	0	0.2	0
Printer		2020-10-01	402542	Pc	0	0	4	3.7171	0	1.06714	0	0.2	0
Desktop Computer		2020-10-01	1.68644e+06	Pc	0	0	4	3.7171	0	1.06714	0	0.2	0
UPS		2020-10-01	198000	PC	0	0	4	3.7171	0	1.06714	0	0.2	0
furnitures	office chairs, Tables	2020-11-20	3593100	item	0	0	15	7.0197	0	1.06714	0	0.2	0
Vehicle	car		64000000	item	0	0	10	4.5797	0	1.06714	0	0.2	0
												Total	0	0	Each of the activity

## Sheet: Supplies
	Descriptive information									Distribution of Costs
Date (mm/dd/yy)	Item	Payer	Description of item	Item cost			Total	GDP Deflator fraction	Total cost after deflation	% of time allocated to this intervention	Total costs for this intervemtion
				Unit cost	Unit/item/pack	No. of units
2023-09-15	MDA coverage evaluation		incetives (soap)	32000	2	70	2240000	1.06714	2.39038e+06	1	2.39038e+06
10th- 21th april 2023	MDA coverage evaluation april 2023		incetives (soap)	32000	2	70	2240000	1.06714	2.39038e+06	1	2.39038e+06	4.78077e+06	MDA Evaluation
2023-01-13	MDA implimentation		counter books	1500	1	324	486000	1.06714	518628	1	518628
2023-11-10	MDA Implimentation in schools 11 Villages		stationery	1500	1	199	298500	1.06714	318540	1	318540
2023-11-10	MDA Implimentation in schools 11 Villages		Pens (box)	5500	1	2	11000	1.06714	11738.5	1	11738.5
2023-11-10	MDA Implimentation in schools 11 Villages		counter books	3500	15	30	105000	1.06714	112049	1	112049
2023-11-10	MDA Implimentation in schools 11 Villages		Catrige 107 A	90000	1	2	180000	1.06714	192084	1	192084	1.73196e+06	MDA Implementaion
2023-01-11	MDA Sensitization		Tshirts	12000	1	320	3840000	1.06714	4.0978e+06	1	4.0978e+06	4.67672e+06	MDA sensitization
2023-06-01	MDA Sensitization and implimentation		counter books	2500	1	137	342500	1.06714	365494	1	365494
2023-06-01	MDA Sensitization and implimentation		dispensing bags	10000	1	65	650000	1.06714	693638	1	693638
2023-06-01	MDA Sensitization and implimentation		Pens	6000	1	4	24000	1.06714	25611.3	1	25611.3
2023-06-01	MDA Sensitization and implimentation		Ruler	500	1	137	68500	1.06714	73098.8	1	73098.8	1.15784e+06
										Grand Total	1.11895e+07	1.11895e+07

## Sheet: Contracted Services
Time Period Information			Basic Descriptive Information
Time Period(2021/22)	Date (mm/dd/yy) (overwrite as appropriate)		Payer	Item Description	No. Units	Unit Cost	Total Costs	GDP Deflator fraction	Total cost after deflation	% to Ukerewe Schistosomiasis Control Program (USCP) services	Total costs for Ukerewe Schistosomiasis Control Program (USCP) services
Code	Start	End
							0	#REF!	#REF!		#REF!
							0	#REF!	#REF!		#REF!
							0	#REF!	#REF!		#REF!
							0	#REF!	#REF!		#REF!
							0	#REF!	#REF!		#REF!
							0	#REF!	#REF!		#REF!
							0	#REF!	#REF!		#REF!
							0	#REF!	#REF!		#REF!
							0	#REF!	#REF!		#REF!
							0	#REF!	#REF!		#REF!
							0	#REF!	#REF!		#REF!
							0	#REF!	#REF!		#REF!
							0	#REF!	#REF!		#REF!
							0	#REF!	#REF!		#REF!
							0	#REF!	#REF!		#REF!
							0	#REF!	#REF!		#REF!
							0	#REF!	#REF!		#REF!
							0	#REF!	#REF!		#REF!
							0	#REF!	#REF!		#REF!
							0	#REF!	#REF!		#REF!
							0	#REF!	#REF!		#REF!
							0	#REF!	#REF!		#REF!
							0	#REF!	#REF!		#REF!
							0	#REF!	#REF!		#REF!
							0	#REF!	#REF!		#REF!

## Sheet: Building and Maintanance
Time Period Information				Descriptive information
Time Period(2021/22)	Start date (dd/mm/yy)	End Date (dd/mm/yy)	Payer	Basic description of buildings / rooms (Select from down drop)	Units for floor space (m2 or ft2)	Floor Space Area	Currency	Unit Cost for Floor Space	No. of months	Total Costs	GDP Deflator fraction	Total cost after deflation	Percent to this intervention	Total costs for this intervention
				UKEREWE OFFICE RENTED	m2	1		1800000	12	21600000	1.06714	2.30501e+07	0.2	4.61003e+06
				Project investigator ffice	m2	17.4		18000	12	3758400	1.06714	4.01072e+06	0.2	802144
				Project Manager	m2	5.616		18000	12	1213056	1.06714	1.2945e+06	0.2	258899
				Research Assistant	m2	6.23		18000	12	1.34568e+06	1.06714	1.43602e+06	0.2	287205
				Project Accountant	m3	8.84		18000	12	1909440	1.06714	2.03763e+06	0.2	407526
													Grand Total	6.3658e+06	1.59145e+06	for each activity

## Sheet: Training
Time Period Information		Descriptive information						Cost data
Time Period(2021/22)	Start date (dd/mm/yy)	Training/Meeting name	Training/Meeting dates	No. of days of training	No. of facilitators	Payer	No. of participants	Conference package (incl. rental space, meals, etc.)			Participants									Facilitators												Materials and supplies			Total Cost of Training	GDP Deflator fraction	Total cost after deflation	% to this intervention	Total Cost for trainees and facilitators	total cost for supplies and material	total cost for this intervention
											Transport			per diem			Lodging			Honorium			Transport			per diem			Lodging
								Unit cost	No. of units	Total (E*F)	Unit cost	No. of units	Total (H*I)	Unit cost	No. of units	Total (K*L)	Unit cost	No. of units	Total (O*P)	Unit cost	No. of units	Total (R*S)	Unit cost	No. of units	Total (U*V)	Unit cost	No. of units	Total (X*Y)	Unit cost	No. of units	Total (AA*AB)	Unit cost	No. of units	Total (AD*AE)
		CDD and sub-Village leaders for MDA implimentation	2023-06-01	2	2		304			0			0	20000	628	12560000			0	80000	4	320000			0			0			0			0	12880000	1.06714	1.37447e+07	1	1.37447e+07	0	1.37447e+07
		MDA Implimentation monitoring visit	22th-26th january 2023	4			2			0	584550	2	1169100	528000	2	1056000	100000	8	800000			0			0			0			0			0	3025100	1.06714	3.22819e+06	1	3.22819e+06	0	3.22819e+06
	2023-01-13	MDA training for 36 primary schools	2023-01-13	1	3		72			0			0	80000	108	8640000			0			0			0	1010000	1	1010000			0	473000	1	473000	10123000	1.06714	1.08026e+07	1	1.02979e+07	504755	1.08026e+07
										0			0			0			0			0			0			0			0							Total	2.72708e+07	504755	2.77755e+07
										0			0			0			0			0			0			0			0
										0			0			0			0			0			0			0			0
										0			0			0			0			0			0			0			0
										0			0			0			0			0			0			0			0
										0			0			0			0			0			0			0			0
										0			0			0			0			0			0			0			0
										0			0			0			0			0			0			0			0
										0			0			0			0			0			0			0			0
										0			0			0			0			0			0			0			0
										0			0			0			0			0			0			0			0
										0			0			0			0			0			0			0			0
										0			0			0			0			0			0			0			0
										0			0			0			0			0			0			0			0
										0			0			0			0			0			0			0			0
										0			0			0			0			0			0			0			0
										0			0			0			0			0			0			0			0
										0			0			0			0			0			0			0			0
										0			0			0			0			0			0			0			0
										0			0			0			0			0			0			0			0
										0			0			0			0			0			0			0			0
										0			0			0			0			0			0			0			0
										0			0			0			0			0			0			0			0
										0			0			0			0			0			0			0			0
										0			0			0			0			0			0			0			0
										0			0			0			0			0			0			0			0
										0			0			0			0			0			0			0			0
										0			0			0			0			0			0			0			0
