# Supplementary material for: Cost analysis of implementing community-based mass drug administration for schistosomiasis control among adult individuals using community drug distributors in Ukerewe district council, North-Western Tanzania
Source: PLoS Negl Trop Dis. 2026 Jul 6;20(7):e0014470. doi: 10.1371/journal.pntd.0014470 (PMC13354067; doi:10.1371/journal.pntd.0014470)
Supplement: S4 Data — (XLSX) [file pntd.0014470.s004.xlsx]

## Sheet: Introduction
General Information
PROGRAM NAME
Costing Unit										MDA year 2024 for 30 vilages
Data Collector's Name										Capital cost		Sensitization	Training	MDA Implementation	MDA M&E	Grand total
Date (mm/dd/yy)										Equipments		0	0	0	0	0
										Buildings		1.52133e+06	304267	4.32059e+06	30426.7	6.17661e+06
										Total Capital		1.52133e+06	304267	4.32059e+06	30426.7	6.17661e+06
Informant Details
Informant Name			Informant Contact Details							Recurrent Cost
										personnel		2.01182e+07	1.1897e+07	4.92601e+07	7.37133e+06	8.86466e+07
										Supplies			4.32682e+06	1.39989e+06		5.72671e+06
										Utilities		4.78882e+06	1.00436e+06	7.8429e+06		1.36361e+07
										Comodities			9.64549e+07			9.64549e+07
										Total Recurrent		2.4907e+07	1.13683e+08	5.85029e+07	7.37133e+06	2.04464e+08
										Total costing centers		2.64283e+07	1.13987e+08	6.28235e+07	7.40175e+06	2.10641e+08
										No of people reached		557	557	71249
Start Date of Costing (mm/yyyy)										Annual Cost 2025						2.10641e+08
End Date of Costing (mm/yyyy)										cost in USD 2025
Total Months of Costing										%CONTRIBUTION TO ANNUAL COST
GDP Deflator 2023/4			1.03542
Discount Rate
Exchange rate USD to TZS

## Sheet: Personnel
	Descriptive information		Cost data								Distribution of Costs
Date (mm/dd/yy) (overwrite as appropriate)	Personel type	Position description	Financial information								Total costs	GDP Deflator Fraction	Total cost after Deflation	% of time allocated to this intervention	Total costs for this intervention
Start			Currency (USD, TSHS)	Loaded monthly salary	Payer	Number of months received salary for this intervention	Monthly Allowances	Payer	Number of months received allowance for this intervention	No. in position													% of time(days) spent on each MDA activity
	fPart time employee of the project	PROJECT INVESTIGATOR		2382900		12				1	28594800	1.03542	2.96077e+07	0.1	2.96077e+06									sensitizaton	Training	Training	implementation	M&E	Total
	fPart time employee of the project	REGIONAL MEDICAL OFFICER		355042		12				1	4260500	1.03542	4.41141e+06	0.2	882282								DAYS	50	10	45078	142	1	203
	fPart time employee of the project	REGIONAL NTD COORDINATOR		355042		12				1	4260500	1.03542	4.41141e+06	0.2	882282									0.246305	0.0492611	222.059	0.699507	0.00492611	1
	Full time employee of the project	LOGISTIC OFFICER	TSHS	576047		12				1	6.91256e+06	1.03542	7.15741e+06	0.1	715741
	Full time employee of the project	PROJECT ACCOUNTANT	TSHS	1.24936e+06		12				1	1.49924e+07	1.03542	1.55234e+07	0.1	1.55234e+06
	Full time employee of the project	PROJECT MANAGER	TSHS	2758050		12				1	33096600	1.03542	3.42689e+07	0.1	3.42689e+06
	Full time employee of the project	RESEARCH ASSISTANT 1	TSHS	1.04097e+06		12				1	1.24916e+07	1.03542	1.29341e+07	0.1	1.29341e+06
	Full time employee of the project	RESEARCH ASSISTANT 2	TSHS	1.0742e+06		12				1	1.28904e+07	1.03542	1.3347e+07	0.1	1.3347e+06
	Full time employee of the project	SOCIAL SCIENTIST	TSHS	1.0742e+06		1				1	1.0742e+06	1.03542	1.11225e+06	1	1.11225e+06
	Full time employee of the project	SOCIAL SCIENTIST	TSHS	1.10336e+06		7				1	7.72355e+06	1.03542	7.99712e+06	1	7.99712e+06					2.21578e+07	5.53945e+06	salaries/Personnel
2024-06-01	MDA implimentation 25 villages	Community Drug distributors	TSHS				30000		2	175	10500000	1.03542	1.08719e+07	1	1.08719e+07
2024-06-01	MDA implimentation 25 villages	District Medical officer	TSHS				100000		2	1	200000	1.03542	207084	1	207084
2024-06-01	MDA implimentation 25 villages	District Pharmacist	TSHS				100000		2	1	200000	1.03542	207084	1	207084
2024-06-01	MDA implimentation 25 villages	Doctors Mwanza	TSHS				80000		8	1	640000	1.03542	662670	1	662670
2024-06-01	MDA implimentation 25 villages	Doctors Ukerewe	TSHS				50000		7	2	700000	1.03542	724795	1	724795
2024-06-01	MDA implimentation 25 villages	HCWs	TSHS				30000		2	70	4200000	1.03542	4.34877e+06	1	4.34877e+06
2024-06-01	MDA implimentation 25 villages	NTD coordinator	TSHS				50000		5	1	250000	1.03542	258855	1	258855
2024-06-01	MDA implimentation 25 villages	Nurses Mwanza	TSHS				80000		7	1	560000	1.03542	579836	1	579836
2024-06-01	MDA implimentation 25 villages	Nurses Ukerewe	TSHS				50000		7	4	1400000	1.03542	1.44959e+06	1	1.44959e+06
2024-06-01	MDA implimentation 25 villages	Project Accountant Nansio	TSHS				30000		7	1	210000	1.03542	217438	1	217438
2024-06-01	MDA implimentation 25 villages	Project Accountant Ukara	TSHS				65000		3	1	195000	1.03542	201907	1	201907
2024-06-01	MDA implimentation 25 villages	Project driver nansio	TSHS				30000		7	1	210000	1.03542	217438	1	217438
2024-06-01	MDA implimentation 25 villages	Project driver ukara	TSHS				65000		3	1	195000	1.03542	201907	1	201907
2024-06-01	MDA implimentation 25 villages	Project Investigator	TSHS				120000	EKSF UKEREWE PROJECT FUNDS	10	1	1200000	1.03542	1.24251e+06	1	1.24251e+06
2024-06-01	MDA implimentation 25 villages	project manager Nansio	TSHS				30000		7	1	210000	1.03542	217438	1	217438
2024-06-01	MDA implimentation 25 villages	project manager Ukara	TSHS				65000		3	1	195000	1.03542	201907	1	201907
2024-06-01	MDA implimentation 25 villages	Project Research Assistant ​Nansio	TSHS				30000		7	2	420000	1.03542	434877	1	434877
2024-06-01	MDA implimentation 25 villages	Project Research Assistant ​Ukara	TSHS				65000		3	2	390000	1.03542	403814	1	403814
2024-06-01	MDA implimentation 25 villages	sub village leaders	TSHS				30000		2	175	10500000	1.03542	1.08719e+07	1	1.08719e+07
2024-06-01	MDA implimentation 25 villages	Village chairpersons and VEO	TSHS				20000		2	50	2000000	1.03542	2.07084e+06	1	2.07084e+06
2024-10-10	MDA implimentation 5 villages	Community Drug distributors	TSHS				30000		2	35	2100000	1.03542	2.17438e+06	1	2.17438e+06
2024-10-10	MDA implimentation 5 villages	District Medical officer	TSHS				100000		2	1	200000	1.03542	207084	1	207084
2024-10-10	MDA implimentation 5 villages	District Pharmacist	TSHS				100000		2	1	200000	1.03542	207084	1	207084
2024-10-10	MDA implimentation 5 villages	Doctors Ukerewe	TSHS				50000		3	2	300000	1.03542	310626	1	310626
2024-10-10	MDA implimentation 5 villages	HCWs	TSHS				30000		2	15	900000	1.03542	931879	1	931879
2024-10-10	MDA implimentation 5 villages	NTD coordinator	TSHS				50000		3	1	150000	1.03542	155313	1	155313
2024-10-10	MDA implimentation 5 villages	Nurses Ukerewe	TSHS				50000		3	2	300000	1.03542	310626	1	310626
2024-10-10	MDA implimentation 5 villages	Project Accountant	TSHS				30000		5	1	150000	1.03542	155313	1	155313
2024-10-10	MDA implimentation 5 villages	Project driver	TSHS				30000		5	1	150000	1.03542	155313	1	155313
2024-10-10	MDA implimentation 5 villages	Project Investigator	TSHS				120000		5	1	600000	1.03542	621253	1	621253
2024-10-10	MDA implimentation 5 villages	project manager	TSHS				30000		5	1	150000	1.03542	155313	1	155313
2024-10-10	MDA implimentation 5 villages	Project Research Assistant	TSHS				30000		5	1	150000	1.03542	155313	1	155313
2024-10-10	MDA implimentation 5 villages	sub village leaders	TSHS				30000		2	35	2100000	1.03542	2.17438e+06	1	2.17438e+06
2024-10-10	MDA implimentation 5 villages	Village chairpersons and VEO	TSHS				20000		2	10	400000	1.03542	414168	1	414168					4.37207e+07	4.92601e+07	MDA Implementation
6/62024	MDA monitoring	medical Personnel GLRA DSM	TSHS				1831880		1	1	1831880	1.03542	1.89677e+06	1	1.89677e+06					1831880	7.37133e+06	MDA M&E
2024-05-22	MDA sensitization 25 villages	Community Drug distributors	TSHS				30000		1	350	10500000	1.03542	1.08719e+07	1	1.08719e+07
2024-05-22	MDA sensitization 25 villages	Medical Doctor Mwanza	TSHS				80000		6	1	480000	1.03542	497002	1	497002
2024-05-22	MDA sensitization 25 villages	Project Accountant Nansio	TSHS				30000		4	1	120000	1.03542	124251	1	124251
2024-05-22	MDA sensitization 25 villages	Project Accountant Ukara	TSHS				65000		2	1	130000	1.03542	134605	1	134605
2024-05-22	MDA sensitization 25 villages	Project driver nansio	TSHS				30000		4	1	120000	1.03542	124251	1	124251
2024-05-22	MDA sensitization 25 villages	Project driver ukara	TSHS				65000		2	1	130000	1.03542	134605	1	134605
2024-05-22	MDA sensitization 25 villages	Project Investigator	TSHS				120000		6	1	720000	1.03542	745503	1	745503
2024-05-22	MDA sensitization 25 villages	project manager Nansio	TSHS				30000		4	1	120000	1.03542	124251	1	124251
2024-05-22	MDA sensitization 25 villages	project manager Ukara	TSHS				65000		2	1	130000	1.03542	134605	1	134605
2024-05-22	MDA sensitization 25 villages	Project Research Assistant ​Nansio	TSHS				30000		4	2	240000	1.03542	248501	1	248501
2024-05-22	MDA sensitization 25 villages	Project Research Assistant ​Ukara	TSHS				65000		2	2	260000	1.03542	269210	1	269210
2024-05-22	MDA sensitization 25 villages	Trumpeters	TSHS				5000		1	25	125000	1.03542	129428	1	129428
2024-05-22	MDA sensitization 25 villages	Village chairpersons and VEO	TSHS				10000		1	50	500000	1.03542	517711	1	517711
2024-10-14	MDA sensitization 5 villages	Project Accountant	TSHS				30000		2	1	60000	1.03542	62125.3	1	62125.3
2024-10-15	MDA sensitization 5 villages	Project driver	TSHS				30000		2	1	60000	1.03542	62125.3	1	62125.3
2024-10-11	MDA sensitization 5 villages	Project Investigator	TSHS				120000		2	1	240000	1.03542	248501	1	248501
2024-10-12	MDA sensitization 5 villages	project manager	TSHS				30000		2	1	60000	1.03542	62125.3	1	62125.3
2024-10-13	MDA sensitization 5 villages	Project Research Assistant	TSHS				30000		2	1	60000	1.03542	62125.3	1	62125.3
2024-10-16	MDA sensitization 5 villages	Trumpeters	TSHS				5000		1	5	25000	1.03542	25885.5	1	25885.5					1.45787e+07	2.01182e+07	MDA Sensitization
			TSHS								0		0		8.23539e+07					8.22891e+07
			TSHS								0		0
			TSHS								0		0
			TSHS								0		0
			TSHS								0		0
			TSHS								0		0
			TSHS								0		0
			TSHS								0		0
			TSHS								0		0
			TSHS								0		0
			TSHS								0		0
			TSHS								0		0
			TSHS								0		0
			TSHS								0		0
			TSHS								0		0
			TSHS								0		0
			TSHS								0		0
			TSHS								0		0
			TSHS								0		0
			TSHS								0		0
			TSHS								0		0
			TSHS								0		0
			TSHS								0		0
			TSHS								0		0
			TSHS								0		0
			TSHS
			TSHS
			TSHS
			TSHS
			TSHS
			TSHS
			TSHS

## Sheet: Utilities
	Basic Descriptive Information							Distribution of Costs
Date (mm/dd/yy)	Item Description	No. Units	Unit Cost	No. Months	Total Costs for Period	GDP Deflator flaction	Total cost after Deflation	% of time allocated to this intervention	Total costs for this intervention
Start		A	B	C	A x B x C
2024-10-10	CCDS and village leadersTraining in 5 villages (Ferry costs Mza-Ukerewe-Mza)	2	20000	4	160000	1.03542	165667	1	165667
2024-10-10	CCDS and village leadersTraining in 5 villages (vehicle)	1	80000	2	160000	1.03542	165667	1	165667
2024-10-10	CCDS and village leadersTraining in 5 villages( Fuel)	1	50000	1	50000	1.03542	51771.1	1	51771.1
2024-05-25	CCDS Training in 5 villages (Emergence cost)	1	300000	1	300000	1.03542	310626	1	310626
2024-05-25	CCDS Training in 5 villages (Ferry costs Mza-Ukerewe-Mza)	4	20000	2	160000	1.03542	165667	1	165667
2024-05-25	CCDS Training in 5 villages (FUEL)	20	3500	2	140000	1.03542	144959	1	144959	1.00436e+06	MDA training
2024-06-11	MDA field work car hire for 14 days	1	3799600	1	3799600	1.03542	3.93419e+06	1	3.93419e+06
2024-06-01	MDA implimentation 25 villages emergency cost	1	300000	1	300000	1.03542	310626	1	310626
2024-06-01	MDA implimentation 25 villages fuel	80	3500	8	2240000	1.03542	2.31934e+06	1	2.31934e+06
2024-06-01	MDA implimentation 25 villages trsnport-subvillage with islands	1	65000	3	195000	1.03542	201907	1	201907
2024-10-10	MDA implimentation 5 villages emergency cost	1	200000	1	200000	1.03542	207084	1	207084
2024-10-10	MDA implimentation 5 villages fuel	80	3500	3	840000	1.03542	869754	1	869754	7.8429e+06	MDA Implementation
2024-05-22	MDA sensitization (Ferry costs Mza-Ukerewe-Mza)	5	20000	2	200000	1.03542	207084	1	207084
2024-10-10	MDA sensitization 5 Villages (Ferry costs Mza-Ukerewe-Mza)	2	20000	2	80000	1.03542	82833.7	1	82833.7
2024-10-11	MDA sensitization 5 villages emergency cost	1	100000	1	100000	1.03542	103542	1	103542
2024-10-10	MDA sensitization 5 villages fuel 2 cars	50	3500	2	350000	1.03542	362397	1	362397
2024-10-12	MDA sensitization 5 villages renting speakers	1	150000	2	300000	1.03542	310626	1	310626
2024-05-22	MDA sensitization emergency cost	1	200000	1	200000	1.03542	207084	1	207084
2024-05-22	MDA sensitization fuel 2 cars	80	3500	6	1680000	1.03542	1.73951e+06	1	1.73951e+06
2024-05-22	MDA sensitization renting speakers	4	150000	2	1200000	1.03542	1.24251e+06	1	1.24251e+06
2024-05-22	MDA sensitization transport islands	1	65000	3	195000	1.03542	201907	1	201907
2024-05-22	MDA sensitization vehicle transportation	2	80000	2	320000	1.03542	331335	1	331335	4.78882e+06	MDA sensitization
								Grand total	1.36361e+07	1.36361e+07

## Sheet: Commodities
	Descriptive information			Cost data							Distribution of Costs
Date (mm/dd/yy)	Item	Description of item	Date of purchase	Item cost			Total	GDP Deflator flaction	Total cost after Deflation	% of time allocated to this intervention	Total costs for this intervention
				Unit cost	Unit/item/pack	No. of units per item/unit
	Medicines	medicines for emergency	2024-06-01	200000	1	1	200000	1.03542	207084	1	207084
	Medicines	medicines for emergency	2024-10-10	100000	1	1	100000	1.03542	103542	1	103542
	Medicines	Praziquantel	2024-06-01	385	1000	217000	83545000	1.03542	8.65043e+07	1	8.65043e+07
	Medicines	albendazole	2024-06-01	528.99	200	17600	9310224	1.03542	9.64e+06	1	9.64e+06
											9.64549e+07	MDA implementation

## Sheet: Equipment
Descriptive information													Distribution of Costs
Item	Description of item	Date of purchase	Item cost			Total	Useful life years	Annutization factor	Annual Cost	GDP Deflator fraction	Total cost after Deflation	% use to this intervention	Total costs for this intervention
			Unit cost	Unit/item/pack	No. of units
furniture	small office cabinet	2021-03-10	80000	item	0	0	8	7.0197	0	1.03542	0	0.2	0
Laptop		2020-10-01	2645000	Pc	0	0	4	3.7171	0	1.03542	0	0.2	0
Printer		2020-10-01	402542	Pc	0	0	4	3.7171	0	1.03542	0	0.2	0
Desktop Computer		2020-10-01	1.68644e+06	Pc	0	0	4	3.7171	0	1.03542	0	0.2	0
UPS		2020-10-01	198000	PC	0	0	4	3.7171	0	1.03542	0	0.2	0
furnitures	office chairs, Tables	2020-11-20	3593100	item	0	0	8	7.0197	0	1.03542	0	0.2	0
Vehicle	car	2006	6400000	item	0	0	10	4.5797	0	1.68471	0	0.2	0
													0	0	for each activity

## Sheet: Supplies
	Descriptive information								Distribution of Costs
Date (mm/dd/yy)	Item	Description of item	Item cost			Total	GDP Deflator fraction	Total cost after deflation	% of time allocated to this intervention	Total costs for this intervention
Start			Unit cost	Unit/item/pack	No. of units
2024-06-01	MDA implimentation 25 villages	pen boxes	6000	1	14	84000	1.03542	86975.4	1	86975.4
2024-06-01	MDA implimentation 25 villages	bag packs	15000	1	50	750000	1.03542	776566	1	776566
2024-06-01	MDA implimentation 25 villages	dispensing bags	10000	1	30	300000	1.03542	310626	1	310626
2024-10-10	MDA implimentation 5 villages	pen boxes	6000	1	3	18000	1.03542	18637.6	1	18637.6
2024-10-10	MDA implimentation 5 villages	dispensing bags	8000	1	25	200000	1.03542	207084	1	207084
									Total	1.39989e+06	MDA Implementation

## Sheet: Contracted Services
Time Period Information			Basic Descriptive Information
Time Period(2021/22)	Date (mm/dd/yy) (overwrite as appropriate)		Payer	Item Description	No. Units	Unit Cost	Total Costs	GDP Deflator fraction	Total cost after deflation	% to Ukerewe Schistosomiasis Control Program (USCP) services	Total costs for Ukerewe Schistosomiasis Control Program (USCP) services
Code	Start	End
							0	#REF!	#REF!		#REF!
							0	#REF!	#REF!		#REF!
							0	#REF!	#REF!		#REF!
							0	#REF!	#REF!		#REF!
							0	#REF!	#REF!		#REF!
							0	#REF!	#REF!		#REF!
							0	#REF!	#REF!		#REF!
							0	#REF!	#REF!		#REF!
							0	#REF!	#REF!		#REF!
							0	#REF!	#REF!		#REF!
							0	#REF!	#REF!		#REF!
							0	#REF!	#REF!		#REF!
							0	#REF!	#REF!		#REF!
							0	#REF!	#REF!		#REF!
							0	#REF!	#REF!		#REF!
							0	#REF!	#REF!		#REF!
							0	#REF!	#REF!		#REF!
							0	#REF!	#REF!		#REF!
							0	#REF!	#REF!		#REF!
							0	#REF!	#REF!		#REF!
							0	#REF!	#REF!		#REF!
							0	#REF!	#REF!		#REF!
							0	#REF!	#REF!		#REF!
							0	#REF!	#REF!		#REF!
							0	#REF!	#REF!		#REF!

## Sheet: Building and Maintanance
Time Period Information				Descriptive information
Time Period(2021/22)	Start date (dd/mm/yy)	End Date (dd/mm/yy)	Payer	Basic description of buildings / rooms (Select from down drop)	Units for floor space (m2 or ft2)	Floor Space Area	Currency	Unit Cost for Floor Space	No. of months	Total Costs	GDP Deflator fraction	Total cost after deflation	% to this intervention	Total costs for this intervention
				UKEREWE OFFICE RENTED	m2	1		1800000	12	21600000	1.03542	2.23651e+07	0.2	4.47302e+06
				Project investigator ffice	m2	17.4		18000	12	3758400	1.03542	3.89153e+06	0.2	778305
				Project Manager	m2	5.616		18000	12	1213056	1.03542	1.25602e+06	0.2	251205
				Research Assistant	m2	6.23		18000	12	1.34568e+06	1.03542	1.39335e+06	0.2	278669
				Project Accountant	m3	8.84		18000	12	1909440	1.03542	1.97707e+06	0.2	395415
														6.17661e+06	1.54415e+06	for each activity

## Sheet: Training
Time Period Information			Descriptive information						Cost data
Time Period(2021/22)	Start date (dd/mm/yy)	End Date (dd/mm/yy)	Training/Meeting name	Training/Meeting dates	No. of days of training	No. of facilitators	Payer	No. of participants	Conference package (incl. rental space, meals, etc.)			Participants									Facilitators												Materials and supplies			Total Cost of Training	GDP Deflator fraction	Total cost after deflation	% to WT services	Total Cost for trainees and facilitators	total cost for supplies and material	total cost for this intervention
												Transport			per diem			Lodging			Honorium			Transport			per diem			Lodging
									Unit cost	No. of units	Total (E*F)	Unit cost	No. of units	Total (H*I)	Unit cost	No. of units	Total (K*L)	Unit cost	No. of units	Total (O*P)	Unit cost	No. of units	Total (R*S)	Unit cost	No. of units	Total (U*V)	Unit cost	No. of units	Total (X*Y)	Unit cost	No. of units	Total (AA*AB)	Unit cost	No. of units	Total (AD*AE)
	2024-05-25		CCDS Training in 5 villages	23-26 may 2024	2	2		97						0	4550000	1	4550000			0			0			0	120000	8	960000			0	2248000	1	2248000	7758000	1.03542	8.0328e+06	1	5.70517e+06	2.32763e+06	8.0328e+06
	2024-10-10		CCDS and village leadersTraining in 5 villages	18-26 oct 2024	8	2		199						0	5020000	1	5020000			0			0			0	120000	8	960000			0	1930800	1	1930800	7910800	1.03542	8.19101e+06	1	6.19182e+06	1.99919e+06	8.19101e+06
														0			0			0			0			0			0			0								1.1897e+07	4.32682e+06	1.62238e+07
														0			0			0			0			0			0			0
														0			0			0			0			0			0			0
											0			0			0			0			0			0			0			0
											0			0			0			0			0			0			0			0
											0			0			0			0			0			0			0			0
											0			0			0			0			0			0			0			0
											0			0			0			0			0			0			0			0
											0			0			0			0			0			0			0			0
											0			0			0			0			0			0			0			0
											0			0			0			0			0			0			0			0
											0			0			0			0			0			0			0			0
											0			0			0			0			0			0			0			0
											0			0			0			0			0			0			0			0
											0			0			0			0			0			0			0			0
											0			0			0			0			0			0			0			0
											0			0			0			0			0			0			0			0
											0			0			0			0			0			0			0			0
											0			0			0			0			0			0			0			0
											0			0			0			0			0			0			0			0
											0			0			0			0			0			0			0			0
											0			0			0			0			0			0			0			0
											0			0			0			0			0			0			0			0
											0			0			0			0			0			0			0			0
											0			0			0			0			0			0			0			0
											0			0			0			0			0			0			0			0
											0			0			0			0			0			0			0			0
											0			0			0			0			0			0			0			0
											0			0			0			0			0			0			0			0
