# Supplementary material for: Cost analysis of implementing community-based mass drug administration for schistosomiasis control among adult individuals using community drug distributors in Ukerewe district council, North-Western Tanzania
Source: PLoS Negl Trop Dis. 2026 Jul 6;20(7):e0014470. doi: 10.1371/journal.pntd.0014470 (PMC13354067; doi:10.1371/journal.pntd.0014470)
Supplement: S5 Data — (XLSX) [file pntd.0014470.s005.xlsx]

## Sheet: Introduction
General Information
PROGRAM NAME
Costing Unit										MDA year 2025 for 30 villages
Data Collector's Name										Capital cost		Sensitization	Training	MDA Implementation	MDA M&E	Grand total
Date (mm/dd/yy)										Equipments		1.38879e+06	0	3.72448e+06	0	5.11327e+06
										Buildings		675087	0	1.81046e+06	0	2485548
										Total Capital		2.06388e+06	0	5.53494e+06	0	7.59882e+06
Informant Details
Informant Name			Informant Contact Details							Recurrent Cost
										personnel		11160000		42495000		53655000
										Supplies
										Utilities		3102500		4000000		7102500
										Comodities				139724200		139724200
										Total Recurrent		14262500	0	186219200	0	200481700
										Total costing centers		1.63264e+07	0	1.91754e+08	0	2.08081e+08
										No of people reached		557	557	63250
Start Date of Costing (mm/yyyy)										Annual Cost 2025						2.08081e+08
End Date of Costing (mm/yyyy)										cost in USD 2025
Total Months of Costing										%CONTRIBUTION TO ANNUAL COST
GDP Deflator 2025 - 2025			1							Cost after inflation BoT Rate at
Discount Rate										Abbreviations
Exchange rate USD to TZS										Abbreviations

## Sheet: Personnel
	Descriptive information								Distribution of Costs
Date (mm/dd/yy)	Personel type	Position description							Total costs	GDP Deflator Fraction	Total cost after Deflation	% of time allocated to this intervention	Total costs for this intervention
Start			Loaded monthly salary	Number of months received salary for this intervention	Monthly Allowances	Payer	Number of months received allowance for this intervention	No. in position
2025-05-01	MDA sensitization 30 villages	CDDs and sub village leaders			30000		5	1	150000	1	150000	1	150000
2025-05-01	MDA sensitization 30 villages	Nurses Mwanza			10000		1	420	4200000	1	4200000	1	4200000								% of time(days) spent on each MDA activity
2025-05-01	MDA sensitization 30 villages	Nurses Mwanza			65000		8	1	520000	1	520000	1	520000									sensitizaton	Training	Training	implementation	M&E	Total
2025-05-01	MDA sensitization 30 villages	Project Accountant Ukara			65000		3	1	195000	1	195000	1	195000								DAYS	44	0	44939	118	0	162
2025-05-01	MDA sensitization 30 villages	Project Investigator			120000	EKSF Ukerewe	8	1	960000	1	960000	1	960000									0.271605	0	#DIV/0!	0.728395	0	1
2025-05-01	MDA sensitization 30 villages	project manager Nansio			30000		5	1	150000	1	150000	1	150000
2025-05-01	MDA sensitization 30 villages	project manager Ukara			65000		3	1	195000	1	195000	1	195000
2025-05-01	MDA sensitization 30 villages	Project Research Assistant ​Nansio			30000		5	2	300000	1	300000	1	300000
2025-05-01	MDA sensitization 30 villages	Project Research Assistant ​Ukara			65000		3	2	390000	1	390000	1	390000
2025-05-01	MDA sensitization 30 villages	Transport refund			10000		1	320	3200000	1	3200000	1	3200000
2025-05-01	MDA sensitization 30 villages	trumpeters			10000		1	30	300000	1	300000	1	300000
2025-05-01	MDA sensitization 30 villages	Village chairpersons and VEO			10000		1	60	600000	1	600000	1	600000					11160000	1.40491e+07	MDA sensitization
2025-06-01	MDA implementation 30 villages	Community Drug distributors			30000		2	210	12600000	1	12600000	1	12600000
2025-06-01	MDA implementation 30 villages	District Medical officer			100000		2	1	200000	1	200000	1	200000
2025-06-01	MDA implementation 30 villages	District Pharmacist			100000		2	1	200000	1	200000	1	200000
2025-06-01	MDA implementation 30 villages	Doctors Ukerewe			50000		8	3	1200000	1	1200000	1	1200000
2025-06-01	MDA implementation 30 villages	HCWs			30000		2	85	5100000	1	5100000	1	5100000
2025-06-01	MDA implementation 30 villages	NTD coordinator			50000		8	1	400000	1	400000	1	400000
2025-06-01	MDA implementation 30 villages	Nurses Mwanza			65000		12	1	780000	1	780000	1	780000
2025-06-01	MDA implementation 30 villages	Nurses Ukerewe			50000		8	5	2000000	1	2000000	1	2000000
2025-06-01	Praziquantel collection for MDA	Pharmacist from Dodoma			120000		5	1	600000	1	600000	1	600000
2025-06-01	MDA implementation 30 villages	Project Accountant Nansio			30000		8	1	240000	1	240000	1	240000
2025-06-01	MDA implementation 30 villages	Project Accountant Ukara			65000		4	1	260000	1	260000	1	260000
2025-06-01	MDA implementation 30 villages	Project driver nansio			30000		8	1	240000	1	240000	1	240000
2025-06-01	MDA implementation 30 villages	Project driver ukara			65000		4	1	260000	1	260000	1	260000
2025-06-01	MDA implementation 30 villages	Project Investigator			120000		12	1	1440000	1	1440000	1	1440000
2025-06-01	MDA implementation 30 villages	project manager Nansio			30000		8	1	240000	1	240000	1	240000
2025-06-01	MDA implementation 30 villages	project manager Ukara			65000		4	1	260000	1	260000	1	260000
2025-06-01	MDA implementation 30 villages	Project Research Assistant ​Nansio			30000		8	2	480000	1	480000	1	480000
2025-06-01	MDA implementation 30 villages	Project Research Assistant ​Ukara			65000		4	2	520000	1	520000	1	520000
2025-06-01	MDA implementation 30 villages	sub village leaders			30000		2	210	12600000	1	12600000	1	12600000
2025-06-01	MDA implementation 30 villages	Village chairpersons and VEO			20000		2	60	2400000	1	2400000	1	2400000
2025-06-02	Praziquantel collection for MDA	Driver			95000		5	1	475000	1	475000	1	475000					42495000	4.53841e+07	MDA implimentation
	Full time employee of the project	LOGISTIC OFFICER	576047	5				1	2.88023e+06	1	2.88023e+06	1	2.88023e+06
	Full time employee of the project	PROJECT ACCOUNTANT	1.24936e+06	5				1	6.24682e+06	1	6.24682e+06	0.138889	867614
	Part time employee of the project	PROJECT Iinvestigator	2901200	5				1	14506000	1	14506000	0.185185	2.6863e+06
	Part time employee of the project	REGIONAL MEDICAL OFFICER	305000	5				1	1525000	1	1525000	0.2	305000
	Part time employee of the project	REGIONAL NTD COORDINATOR	305000	5				1	1525000	1	1525000	0.2	305000
	Full time employee of the project	PROJECT MANAGER	2758050	5				1	13790250	1	13790250	0.185185	2553750
	Full time employee of the project	RESEARCH ASSISTANT 1	1.04097e+06	5				1	5.20484e+06	1	5.20484e+06	0.185185	963859
	Full time employee of the project	RESEARCH ASSISTANT 2	1.0742e+06	5				1	5.371e+06	1	5.371e+06	0.185185	994630					1.15564e+07	2.8891e+06	each
									0			Total	6.52114e+07					6.52114e+07

## Sheet: Utilities
Time Period Information		Basic Descriptive Information								Distribution of Costs
Time Period(202.../202...)	Date (mm/dd/yy) (overwrite as appropriate)	Item Description	Payer	No. Units	Unit Cost	No. Months	Total Costs for Period	GDP Deflator flaction	Total cost after Deflation	% of time allocated to this intervention	Total costs for this intervention
Code	Start			A	B	C	A x B x C
	2025-05-01	MDA sensitization 30 villages (Mza-Ukerewe-Mza)		2	20000	2	80000	1	80000	1	80000
	2025-05-01	MDA sensitization 30 villages Vehicle		2	80000	2	320000	1	320000	1	320000
	2025-05-01	MDA sensitization 30 villages Fuel		45	3500	7	1102500	1	1102500	1	1102500
	2025-05-01	MDA sensitization 30 villages Emergency cost		1	700000	1	700000	1	700000	1	700000
	2025-05-01	MDA sensitization 30 villages music system		1	150000	6	900000	1	900000	1	900000	3102500	MDA sensitization
	2025-06-01	MDA Implementation 30 villages Fuel		80	3500	8	2240000	1	2240000	1	2240000
	2025-06-01	MDA Implementation 30 villages Emergency cost		1	500000	1	500000	1	500000	1	500000
	2025-06-02	Praziquantel collection for MDA fuel		360	3500	1	1260000	1	1260000	1	1260000	4000000	MDA implementaion
										Total	7102500
											0
											0
											0
											0
											0
											0
											0
											0
											0
											0
											0
											0
											0
											0
											0
											0
											0
											0
											0
											0
											0
											0
											0

## Sheet: Commodities
Time Period Information			Descriptive information				Cost data							Distribution of Costs
Time Period(202.../202...)	Date (mm/dd/yy) (overwrite as appropriate)		Item	Description of item	Payer	Date of purchase	Item cost			Total	GDP Deflator flaction	Total cost after Deflation	% of time allocated to this intervention	Total costs for this intervention
Code	Start	End					Unit cost	Unit/item/pack	No. of units per item/unit
			Medicines	Praziquantel		2025-06-01	385	1000	253000	97405000	1	97405000	1	97405000
			Medicines	albendazole		2025-06-01	528.99	200	80000	42319200	1	42319200	1	42319200
													Total	139724200

## Sheet: Equipment
Descriptive information													Distribution of Costs
Item	Description of item	Date of purchase	Item cost			Total	Useful life years	Annutization factor	Annual Cost	GDP Deflator fraction	Total cost after Deflation	% use to this intervention	Total costs for this intervention
			Unit cost	Unit/item/pack	No. of units
furniture	small office cabinet	2021-03-10	80000	item	2	160000	15	7.0197	22793	1	22793	0.2	4558.6
Laptop		2020-10-01	2645000	Pc	1	2645000	4	3.7171	711576	1	711576	0.2	142315
Printer		2020-10-01	402542	Pc	2	805085	4	3.7171	216589	1	216589	0.2	43317.9
Desktop Computer		2020-10-01	1.68644e+06	Pc	1	1.68644e+06	4	3.7171	453698	1	453698	0.2	90739.6
UPS		2020-10-01	198000	PC	2	396000	4	3.7171	106535	1	106535	0.2	21306.9
furnitures	office chairs, Tables	2020-11-20	3593100	item	1	3593100	15	7.0197	511859	1	511859	0.2	102372
Vehicle	car	2006	64000000	item	1	64000000	10	4.5797	1.39747e+07	1.68471	2.35433e+07	0.2	4.70866e+06
												Total	5.11327e+06	1.27832e+06	each

## Sheet: Supplies
Time Period Information			Descriptive information									Distribution of Costs
Time Period(202.../202...)	Date (mm/dd/yy) (overwrite as appropriate)		Item	Payer	Description of item	Item cost			Total	GDP Deflator fraction	Total cost after deflation	% of time allocated to this intervention	Total costs for this intervention
Code	Start	End				Unit cost	Unit/item/pack	No. of units
									0	#REF!	#REF!		#REF!
									0	#REF!	#REF!		#REF!
									0	#REF!	#REF!		#REF!
									0	#REF!	#REF!		#REF!
									0	#REF!	#REF!		#REF!
									0	#REF!	#REF!		#REF!
									0	#REF!	#REF!		#REF!
									0	#REF!	#REF!		#REF!
									0	#REF!	#REF!		#REF!
									0	#REF!	#REF!		#REF!
									0	#REF!	#REF!		#REF!
									0	#REF!	#REF!		#REF!
									0	#REF!	#REF!		#REF!
									0	#REF!	#REF!		#REF!
									0	#REF!	#REF!		#REF!
									0	#REF!	#REF!		#REF!
									0	#REF!	#REF!		#REF!
									0	#REF!	#REF!		#REF!
									0	#REF!	#REF!		#REF!
									0	#REF!	#REF!		#REF!
									0	#REF!	#REF!		#REF!
									0	#REF!	#REF!		#REF!
									0	#REF!	#REF!		#REF!
									0	#REF!	#REF!		#REF!
									0	#REF!	#REF!		#REF!
									0	#REF!	#REF!		#REF!

## Sheet: Contracted Services
Time Period Information			Basic Descriptive Information
Time Period(2021/22)	Date (mm/dd/yy) (overwrite as appropriate)		Payer	Item Description	No. Units	Unit Cost	Total Costs	GDP Deflator fraction	Total cost after deflation	% to Ukerewe Schistosomiasis Control Program (USCP) services	Total costs for Ukerewe Schistosomiasis Control Program (USCP) services
Code	Start	End
							0	#REF!	#REF!		#REF!
							0	#REF!	#REF!		#REF!
							0	#REF!	#REF!		#REF!
							0	#REF!	#REF!		#REF!
							0	#REF!	#REF!		#REF!
							0	#REF!	#REF!		#REF!
							0	#REF!	#REF!		#REF!
							0	#REF!	#REF!		#REF!
							0	#REF!	#REF!		#REF!
							0	#REF!	#REF!		#REF!
							0	#REF!	#REF!		#REF!
							0	#REF!	#REF!		#REF!
							0	#REF!	#REF!		#REF!
							0	#REF!	#REF!		#REF!
							0	#REF!	#REF!		#REF!
							0	#REF!	#REF!		#REF!
							0	#REF!	#REF!		#REF!
							0	#REF!	#REF!		#REF!
							0	#REF!	#REF!		#REF!
							0	#REF!	#REF!		#REF!
							0	#REF!	#REF!		#REF!
							0	#REF!	#REF!		#REF!
							0	#REF!	#REF!		#REF!
							0	#REF!	#REF!		#REF!
							0	#REF!	#REF!		#REF!

## Sheet: Building and Maintanance
	Descriptive information
Date (dd/mm/yy)	Basic description of buildings / rooms (Select from down drop)	Units for floor space (m2 or ft2)	Floor Space Area	Unit Cost for Floor Space	No. of months	Total Costs	GDP Deflator fraction	Total cost after deflation	Percent to this intervention	Total costs for this intervention
	UKEREWE OFFICE RENTED	m2	1	1800000	5	9000000	1	9000000	0.2	1800000
	Project investigator ffice	m2	17.4	18000	5	1566000	1	1566000	0.2	313200
	Project Manager office	m2	5.616	18000	5	505440	1	505440	0.2	101088
	Research Assistant office	m2	6.23	18000	5	560700	1	560700	0.2	112140
	Project Accountant office	m3	8.84	18000	5	795600	1	795600	0.2	159120
									Total	2485548	621387	each

## Sheet: Training
Time Period Information			Descriptive information						Cost data
Time Period(2021/22)	Start date (dd/mm/yy)	End Date (dd/mm/yy)	Training/Meeting name	Training/Meeting dates	No. of days of training	No. of facilitators	Payer	No. of participants	Conference package (incl. rental space, meals, etc.)			Participants									Facilitators												Materials and supplies			Total Cost of Training	Useful life years	Annutization factor	Annual cost	GDP Deflator fraction	Total cost after deflation	% to this intervention	Total Cost for this intervention
												Transport			per diem			Lodging			Honorium			Transport			per diem			Lodging
									Unit cost	No. of units	Total (E*F)	Unit cost	No. of units	Total (H*I)	Unit cost	No. of units	Total (K*L)	Unit cost	No. of units	Total (O*P)	Unit cost	No. of units	Total (R*S)	Unit cost	No. of units	Total (U*V)	Unit cost	No. of units	Total (X*Y)	Unit cost	No. of units	Total (AA*AB)	Unit cost	No. of units	Total (AD*AE)
											0			0			0			0			0			0			0			0			0	0	3	0.1	0	#REF!	#REF!		0
											0			0			0			0			0			0			0			0			0	0	3	0.1	0	#REF!	#REF!		0
											0			0			0			0			0			0			0			0			0	0	3	0.1	0	#REF!	#REF!		0
											0			0			0			0			0			0			0			0			0	0	3	0.1	0	#REF!	#REF!		0
											0			0			0			0			0			0			0			0			0	0	3	0.1	0	#REF!	#REF!		0
											0			0			0			0			0			0			0			0			0	0	3	0.1	0	#REF!	#REF!		0
											0			0			0			0			0			0			0			0			0	0	3	0.1	0	#REF!	#REF!		0
											0			0			0			0			0			0			0			0			0	0	3	0.1	0	#REF!	#REF!		0
											0			0			0			0			0			0			0			0			0	0	3	0.1	0	#REF!	#REF!		0
											0			0			0			0			0			0			0			0			0	0	3	0.1	0	#REF!	#REF!		0
											0			0			0			0			0			0			0			0			0	0	3	0.1	0	#REF!	#REF!		0
											0			0			0			0			0			0			0			0			0	0	3	0.1	0	#REF!	#REF!		0
											0			0			0			0			0			0			0			0			0	0	3	0.1	0	#REF!	#REF!		0
											0			0			0			0			0			0			0			0			0	0	3	0.1	0	#REF!	#REF!		0
											0			0			0			0			0			0			0			0			0	0	3	0.1	0	#REF!	#REF!		0
											0			0			0			0			0			0			0			0			0	0	3	0.1	0	#REF!	#REF!		0
											0			0			0			0			0			0			0			0			0	0	3	0.1	0	#REF!	#REF!		0
											0			0			0			0			0			0			0			0			0	0	3	0.1	0	#REF!	#REF!		0
											0			0			0			0			0			0			0			0			0	0	3	0.1	0	#REF!	#REF!		0
											0			0			0			0			0			0			0			0			0	0	3	0.1	0	#REF!	#REF!		0
											0			0			0			0			0			0			0			0			0	0	3	0.1	0	#REF!	#REF!		0
											0			0			0			0			0			0			0			0			0	0	3	0.1	0	#REF!	#REF!		0
											0			0			0			0			0			0			0			0			0	0	3	0.1	0	#REF!	#REF!		0
											0			0			0			0			0			0			0			0			0	0	3	0.1	0	#REF!	#REF!		0
											0			0			0			0			0			0			0			0			0	0	3	0.1	0	#REF!	#REF!		0
											0			0			0			0			0			0			0			0			0	0	3	0.1	0	#REF!	#REF!		0
